# Supplementary material for: Sex separation unveils the functional plasticity of the vomeronasal organ in rabbits
Source: Front Mol Neurosci. 2022 Oct 21;15:1034254. doi: 10.3389/fnmol.2022.1034254 (PMC9634631; doi:10.3389/fnmol.2022.1034254)
Supplement: Supplementary file 3 [file Table_2.XLSX]

## Sheet: SF vs SM adult_(1)
Row.names
ENSOCUG00000025017
ENSOCUG00000022609
ENSOCUG00000037176
ENSOCUG00000007538
ENSOCUG00000025864
ENSOCUG00000033069
ENSOCUG00000012080
ENSOCUG00000026480
ENSOCUG00000013264
ENSOCUG00000013644
ENSOCUG00000017018
ENSOCUG00000016954
ENSOCUG00000017054
ENSOCUG00000037662
ENSOCUG00000015676
ENSOCUG00000011037
ENSOCUG00000012436
ENSOCUG00000003638
ENSOCUG00000000087
ENSOCUG00000004890
ENSOCUG00000013493
ENSOCUG00000022202
ENSOCUG00000029236
ENSOCUG00000021257
ENSOCUG00000006311
ENSOCUG00000002998
ENSOCUG00000023299
ENSOCUG00000031161
ENSOCUG00000006947
ENSOCUG00000000181
ENSOCUG00000000148
ENSOCUG00000012258
ENSOCUG00000015927
ENSOCUG00000023368
ENSOCUG00000026763
ENSOCUG00000005244
ENSOCUG00000006310
ENSOCUG00000000532
ENSOCUG00000013249
ENSOCUG00000027203
ENSOCUG00000031290
ENSOCUG00000002935
ENSOCUG00000012588
ENSOCUG00000014455
ENSOCUG00000011148
ENSOCUG00000016506
ENSOCUG00000025005
ENSOCUG00000029576
ENSOCUG00000026908
ENSOCUG00000001685
ENSOCUG00000012213
ENSOCUG00000012747
ENSOCUG00000005292
ENSOCUG00000017093
ENSOCUG00000003788
ENSOCUG00000009395
ENSOCUG00000010852
ENSOCUG00000010531
ENSOCUG00000026383
ENSOCUG00000006573
ENSOCUG00000006861
ENSOCUG00000010841
ENSOCUG00000006262
ENSOCUG00000009775
ENSOCUG00000013058
ENSOCUG00000001212
ENSOCUG00000013679
ENSOCUG00000007948
ENSOCUG00000021388
ENSOCUG00000011415
ENSOCUG00000014657
ENSOCUG00000017893
ENSOCUG00000023520
ENSOCUG00000007039
ENSOCUG00000026628
ENSOCUG00000012438
ENSOCUG00000007048
ENSOCUG00000016252
ENSOCUG00000005208
ENSOCUG00000014527
ENSOCUG00000037529
ENSOCUG00000010563
ENSOCUG00000014127
ENSOCUG00000021002
ENSOCUG00000014931
ENSOCUG00000007820
ENSOCUG00000029212
ENSOCUG00000006592
ENSOCUG00000002367
ENSOCUG00000005255
ENSOCUG00000002553
ENSOCUG00000022167
ENSOCUG00000029644
ENSOCUG00000013423
ENSOCUG00000013587
ENSOCUG00000003367
ENSOCUG00000027310
ENSOCUG00000031877
ENSOCUG00000002489
ENSOCUG00000000632
ENSOCUG00000034337
ENSOCUG00000032755
ENSOCUG00000002131
ENSOCUG00000034712
ENSOCUG00000015495
ENSOCUG00000012739
ENSOCUG00000007503
ENSOCUG00000005408
ENSOCUG00000026373
ENSOCUG00000025103
ENSOCUG00000027219
ENSOCUG00000037305
ENSOCUG00000003924
ENSOCUG00000014373
ENSOCUG00000009374
ENSOCUG00000015757
ENSOCUG00000024216
ENSOCUG00000012798
ENSOCUG00000026988
ENSOCUG00000032756
ENSOCUG00000039640
ENSOCUG00000037221
ENSOCUG00000006720
ENSOCUG00000008307
ENSOCUG00000031913
ENSOCUG00000035196
ENSOCUG00000039645
ENSOCUG00000006954
ENSOCUG00000036440
ENSOCUG00000036137
ENSOCUG00000033225
ENSOCUG00000010144
ENSOCUG00000033073
ENSOCUG00000023983
ENSOCUG00000023831
ENSOCUG00000021728
ENSOCUG00000035358
ENSOCUG00000003535
ENSOCUG00000013533
ENSOCUG00000027043
ENSOCUG00000037670
ENSOCUG00000008639
ENSOCUG00000008721
ENSOCUG00000036147
ENSOCUG00000013559
ENSOCUG00000006582
ENSOCUG00000025084
ENSOCUG00000004766
ENSOCUG00000015772
ENSOCUG00000026113
ENSOCUG00000008483
ENSOCUG00000036945
ENSOCUG00000026830
ENSOCUG00000011658
ENSOCUG00000021677
ENSOCUG00000023845
ENSOCUG00000025053
ENSOCUG00000027394
ENSOCUG00000023346
ENSOCUG00000010608
ENSOCUG00000029292
ENSOCUG00000023566
ENSOCUG00000016406
ENSOCUG00000015246
ENSOCUG00000038578
ENSOCUG00000006366
ENSOCUG00000029191
ENSOCUG00000003467
ENSOCUG00000037457
ENSOCUG00000024787
ENSOCUG00000014290
ENSOCUG00000023532
ENSOCUG00000025966
ENSOCUG00000034823
ENSOCUG00000031946
ENSOCUG00000014883
ENSOCUG00000006682

## Sheet: CF vs CM adult_(2)
Row.names
ENSOCUG00000026615
ENSOCUG00000007514
ENSOCUG00000015676
ENSOCUG00000012080
ENSOCUG00000006758
ENSOCUG00000013264
ENSOCUG00000015539
ENSOCUG00000010187
ENSOCUG00000009058
ENSOCUG00000009732
ENSOCUG00000011816
ENSOCUG00000025864
ENSOCUG00000022202
ENSOCUG00000021110
ENSOCUG00000009775
ENSOCUG00000031161
ENSOCUG00000014988
ENSOCUG00000003212
ENSOCUG00000005592
ENSOCUG00000022267
ENSOCUG00000024302
ENSOCUG00000025598
ENSOCUG00000011137
ENSOCUG00000008065
ENSOCUG00000002828
ENSOCUG00000011500
ENSOCUG00000015459
ENSOCUG00000025148
ENSOCUG00000016159
ENSOCUG00000012906
ENSOCUG00000026333
ENSOCUG00000011042
ENSOCUG00000000786
ENSOCUG00000009702
ENSOCUG00000012916
ENSOCUG00000003801
ENSOCUG00000013676
ENSOCUG00000015039
ENSOCUG00000006592
ENSOCUG00000006714
ENSOCUG00000005211
ENSOCUG00000000611
ENSOCUG00000031409
ENSOCUG00000001035
ENSOCUG00000023931
ENSOCUG00000000409
ENSOCUG00000039434
ENSOCUG00000013175
ENSOCUG00000006186
ENSOCUG00000023484
ENSOCUG00000000313
ENSOCUG00000007472
ENSOCUG00000000585
ENSOCUG00000012042
ENSOCUG00000010111
ENSOCUG00000007617
ENSOCUG00000004707
ENSOCUG00000034940
ENSOCUG00000034823
ENSOCUG00000016660
ENSOCUG00000014907
ENSOCUG00000016638
ENSOCUG00000016940
ENSOCUG00000007983
ENSOCUG00000035842
ENSOCUG00000006682

## Sheet: SF vs SM juvenile_(1)
Row.names
ENSOCUG00000024479
ENSOCUG00000015167
ENSOCUG00000030587
ENSOCUG00000034224
ENSOCUG00000031697
ENSOCUG00000007470
ENSOCUG00000005519
ENSOCUG00000005513
ENSOCUG00000025488
ENSOCUG00000022335
ENSOCUG00000003510
ENSOCUG00000023566
ENSOCUG00000013268
ENSOCUG00000021974
ENSOCUG00000013485
ENSOCUG00000005208
ENSOCUG00000015051
ENSOCUG00000007225
ENSOCUG00000011064
ENSOCUG00000007136
ENSOCUG00000026440
ENSOCUG00000017106
ENSOCUG00000007488
ENSOCUG00000008785
ENSOCUG00000002381
ENSOCUG00000010693
ENSOCUG00000014744
ENSOCUG00000014946
ENSOCUG00000009732
ENSOCUG00000008640
ENSOCUG00000029032
ENSOCUG00000009244
ENSOCUG00000024926
ENSOCUG00000003873
ENSOCUG00000025752
ENSOCUG00000011112
ENSOCUG00000005745
ENSOCUG00000006682
ENSOCUG00000025405

## Sheet: CF vs CM juvenile_(2)
Row.names
ENSOCUG00000035125
ENSOCUG00000034082

## Sheet: Overlap adult_(1) - adult_(2)
Overlapping between adult SF vs SM and adulr CF vs CM
IDs	Gene.description	Chromosome.scaffold.name	Gene.start..bp.	Gene.end..bp.	Strand	Gene.name	UniProtKB.Gene.Name.symbol	HGNC.symbol	Transcript.length..longest.
ENSOCUG00000025864	Major allergen I polypeptide chain 1; AltName: Full=AG4; AltName: Full=Allergen Cat-1; AltName: Full=Allergen Fel d I-A; Short=Allergen FdI; Short=Allergen Fel dI; AltName: Allergen=Fel d 1-A; Flags: Precursor	GL019480	44303	45623	-1	CH1		FEL1A	285
ENSOCUG00000012080	solute carrier family 18 member A2 [Source:HGNC Symbol;Acc:HGNC:10935]	18	64680736	64710706	1	SLC18A2		SLC18A2	1545
ENSOCUG00000013264	Excitatory amino acid transporter 3; AltName: Full=Excitatory amino-acid carrier 1; AltName: Full=Sodium-dependent glutamate/aspartate transporter 3; AltName: Full=Solute carrier family 1 member 1	1	50011452	50067739	-1	ENSOCUG00000013264		EAA3	1998
ENSOCUG00000015676	Cholecystokinin; Short=CCK; Contains: Cholecystokinin-58; Short=CCK58; Contains: Cholecystokinin-58 desnonopeptide; AltName: Full=(1-49)-CCK58; Contains: Cholecystokinin-39; Short=CCK39; Contains: Cholecystokinin-33; Short=CCK33; Contains: Cholecystokinin-25; Short=CCK25; Contains: Cholecystokinin-18; Short=CCK18; Contains: Cholecystokinin-12; Short=CCK12; Contains: Cholecystokinin-8; Short=CCK8;…	9	1939624	1943023	1	ENSOCUG00000015676	CCK	CCKN	348
ENSOCUG00000022202	Excitatory amino acid transporter 3; AltName: Full=Excitatory amino-acid carrier 1; AltName: Full=Sodium-dependent glutamate/aspartate transporter 3; AltName: Full=Solute carrier family 1 member 1	1	49682734	49768607	-1	SLC1A1	SLC1A1	EAA3	3428
ENSOCUG00000031161	lncRNA	GL019280	62742	74947	1				1587
ENSOCUG00000009775	testis expressed 14, intercellular bridge forming factor [Source:HGNC Symbol;Acc:HGNC:11737]	19	29650137	29724369	1	TEX14		TEX14	4328
ENSOCUG00000006592	Eukaryotic translation initiation factor 2 subunit 3, X-linked; AltName: Full=Eukaryotic translation initiation factor 2 subunit gamma, X-linked; Short=eIF-2-gamma; Short=eIF-2-gamma X; AltName: Full=PP42	X	9983507	10000107	1	EIF2S3		IF2G	1712
ENSOCUG00000034823	Immunoglobulin kappa variable 1D-43; Flags: Precursor	2	98160241	98176975	1			KVD43	363
ENSOCUG00000006682	ADP/ATP translocase 2; AltName: Full=ADP,ATP carrier protein 2; AltName: Full=Adenine nucleotide translocator 2; Short=ANT 2; AltName: Full=Solute carrier family 25 member 5; Contains: ADP/ATP translocase 2, N-terminally processed	GL018789	984168	985063	1	ENSOCUG00000006682		ADT2	753
	up-regulated in females
	up-regulated in males
	This gene also overlap with SF vs SM juvenil

## Sheet: Overlap adult_(2) juvenile_(1)
Overlapping between adult CF vs CM and juvenile SF vs SM
Ids	Gene.description	Chromosome.scaffold.name	Gene.start..bp.	Gene.end..bp.	Strand	Gene.name	UniProtKB.Gene.Name.symbol	HGNC.symbol	Transcript.length..longest.
ENSOCUG00000009732	nuclear receptor subfamily 1 group D member 1 [Source:HGNC Symbol;Acc:HGNC:7962]	19	41290746	41298450	-1	NR1D1	NR1D1	NR1D1	2977

## Sheet: Overlap adult_(1)  juvenile_(1)
Overlapping between adult SF vs SM and juvenile SF vs SM
Ids	Gene.description	Chromosome.scaffold.name	Gene.start..bp.	Gene.end..bp.	Strand	Gene.name	UniProtKB.Gene.Name.symbol	HGNC.symbol	Transcript.length..longest.
ENSOCUG00000005208	Bifunctional methylenetetrahydrofolate dehydrogenase/cyclohydrolase, mitochondrial; Includes: NAD-dependent methylenetetrahydrofolate dehydrogenase; Includes: Methenyltetrahydrofolate cyclohydrolase; Flags: Precursor	2	112299887	112311223	-1	MTHFD2	MTHFD2	MTDC	1053
ENSOCUG00000023566	Immunoglobulin lambda variable 4-69; Flags: Precursor	21	4564806	4587133	1	IGL		LV469	552
ENSOCUG00000006682	ADP/ATP translocase 2; AltName: Full=ADP,ATP carrier protein 2; AltName: Full=Adenine nucleotide translocator 2; Short=ANT 2; AltName: Full=Solute carrier family 25 member 5; Contains: ADP/ATP translocase 2, N-terminally processed	GL018789	984168	985063	1	ENSOCUG00000006682		ADT2	753
