# Supplementary material for: Sex separation unveils the functional plasticity of the vomeronasal organ in rabbits
Source: Front Mol Neurosci. 2022 Oct 21;15:1034254. doi: 10.3389/fnmol.2022.1034254 (PMC9634631; doi:10.3389/fnmol.2022.1034254)
Supplement: Supplementary file 4 [file Table_3.XLSX]

## Sheet: SF vs CF juvenile
Row.names	baseMean	log2FoldChange	lfcSE	stat	pvalue	padj	Gene.stable.ID.version	Gene.description	Chromosome.scaffold.name	Gene.start..bp.	Gene.end..bp.	Strand	Gene.name	UniProtKB.Gene.Name.symbol	HGNC.symbol	Transcript.length..longest.			up-regulated in sex-separated animals
ENSOCUG00000024508	246.558	-6.88529	1.82362	-3.77561	0.000159616	0.0163098	ENSOCUG00000024508.2	60S ribosomal protein L29	GL018706	3286211	3286948	-1	RPL29		RL29	480			up-regulated in sex-combined animals
ENSOCUG00000033132	15.7456	-6.44505	1.46265	-4.40641	1.05098e-05	0.00244382	ENSOCUG00000033132.1	Hornerin	13	39978184	39981702	1			HORN	1473
ENSOCUG00000005959	13.8441	-6.25483	1.47841	-4.23079	2.32876e-05	0.00401657	ENSOCUG00000005959.4	arachidonate 12-lipoxygenase, 12R type [Source:HGNC Symbol;Acc:HGNC:430]	19	11157840	11168556	1	ALOX12B		ALOX12B	1896
ENSOCUG00000037148	11.401	-5.97953	1.73642	-3.4436	0.000574033	0.0348084	ENSOCUG00000037148.1	DDB1- and CUL4-associated factor 6; AltName: Full=IQ motif and WD repeat-containing protein 1; AltName: Full=Nuclear receptor interaction protein; Short=NRIP	7	36887213	36889325	-1			DCAF6	969
ENSOCUG00000035112	20.3894	-5.30261	1.10655	-4.79202	1.65111e-06	0.000688633	ENSOCUG00000035112.1	Ig heavy chain V-A2 region P-MU-3; Flags: Precursor	AAGW02082785	823	2048	-1			HV2C	1123
ENSOCUG00000008547	6.45982	-5.14474	1.54537	-3.32913	0.000871164	0.0471219	ENSOCUG00000008547.3	Late cornified envelope protein 3C; AltName: Full=Late envelope protein 15; AltName: Full=Small proline-rich-like epidermal differentiation complex protein 3A	13	39720960	39721244	1	ENSOCUG00000008547	LOC108177604	LCE3C	285
ENSOCUG00000023508	206.528	-5.13419	1.31397	-3.90737	9.3306e-05	0.0113967	ENSOCUG00000023508.2	60S ribosomal protein L29	1	26746131	26746918	-1	RPL29		RL29	672
ENSOCUG00000007512	287.674	-5.06648	1.08396	-4.67406	2.95308e-06	0.00112217	ENSOCUG00000007512.3	Protein S100-A7; AltName: Full=Psoriasin; AltName: Full=S100 calcium-binding protein A7	13	38983680	38984993	1	S100A7L		S10A7	306
ENSOCUG00000025428	15.7004	-4.97091	1.1761	-4.22661	2.37236e-05	0.00401657	ENSOCUG00000025428.2	Kallikrein-14; Short=hK14; AltName: Full=Kallikrein-like protein 6; Short=KLK-L6; Flags: Precursor	GL019691	16928	20507	1	KLK14		KLK14	789
ENSOCUG00000014883	4643.59	-4.93886	1.32924	-3.71556	0.000202756	0.018946	ENSOCUG00000014883.3	BPI fold containing family B member 3 [Source:HGNC Symbol;Acc:HGNC:16178]	4	6441901	6453367	-1	BPIFB3		BPIFB3	1509
ENSOCUG00000003423	14.4045	-4.8449	1.30229	-3.7203	0.000198988	0.0187994	ENSOCUG00000003423.4	short chain dehydrogenase/reductase family 9C member 7 [Source:HGNC Symbol;Acc:HGNC:29958]	GL018714	113375	123044	-1	SDR9C7	SDR9C7	SDR9C7	1872
ENSOCUG00000029925	36.5376	-4.37336	0.971054	-4.50373	6.67714e-06	0.00190299	ENSOCUG00000029925.1	Cornifin alpha; AltName: Full=Small proline-rich protein I; Short=SPR-I	13	39307750	39308112	-1			SPRR1	363
ENSOCUG00000015830	124.962	-4.32289	1.13649	-3.80373	0.000142532	0.0150546	ENSOCUG00000015830.3	aspartic peptidase retroviral like 1 [Source:HGNC Symbol;Acc:HGNC:26321]	2	116246462	116247925	1	ASPRV1		ASPRV1	1266
ENSOCUG00000027593	139.325	-4.27841	1.26439	-3.38377	0.000714981	0.0418699	ENSOCUG00000027593.3	psoriasis susceptibility 1 candidate 2 [Source:HGNC Symbol;Acc:HGNC:17199]	12	20145549	20146456	-1	PSORS1C2		PSORS1C2	399
ENSOCUG00000031446	49.5611	-4.07452	0.945249	-4.31053	1.62863e-05	0.00321762	ENSOCUG00000031446.1		13	39424024	39436394	-1				2052
ENSOCUG00000031501	44.6247	-3.67179	0.81893	-4.48364	7.33801e-06	0.00205705	ENSOCUG00000031501.1	Immunoglobulin heavy variable 3-23; AltName: Full=Ig heavy chain V-III region LAY; AltName: Full=Ig heavy chain V-III region POM; AltName: Full=Ig heavy chain V-III region TEI; AltName: Full=Ig heavy chain V-III region TIL; AltName: Full=Ig heavy chain V-III region TUR; AltName: Full=Ig heavy chain V-III region VH26; AltName: Full=Ig heavy chain V-III region WAS; AltName: Full=Ig heavy chain V-II…	AAGW02080074	4979	51640	1			HV323	1516
ENSOCUG00000005417	33.9478	-3.55664	0.968941	-3.67065	0.000241938	0.0207896	ENSOCUG00000005417.3	transmembrane serine protease 11B [Source:HGNC Symbol;Acc:HGNC:25398]	15	81493139	81517980	1	TMPRSS11B		TMPRSS11B	2124
ENSOCUG00000007958	19.8522	-3.34618	0.956197	-3.49947	0.000466188	0.0305566	ENSOCUG00000007958.1	lymphocyte antigen 6 family member G6C [Source:HGNC Symbol;Acc:HGNC:13936]	12	20535336	20537500	-1	LY6G6C	LY6G6C	LY6G6C	378
ENSOCUG00000008779	285.283	-3.32274	1.00288	-3.3132	0.000922348	0.0485297	ENSOCUG00000008779.4	serine peptidase inhibitor, Kazal type 5 [Source:HGNC Symbol;Acc:HGNC:15464]	3	30003005	30079929	1	SPINK5		SPINK5	3561
ENSOCUG00000029194	28.8492	-3.25982	0.782935	-4.16359	3.13285e-05	0.00505393	ENSOCUG00000029194.2	Keratin, type II cytoskeletal 3 [Source:UniProtKB/Swiss-Prot;Acc:Q29426]	4	36733358	36739307	-1	KRT3	KRT3		2234
ENSOCUG00000027709	66.9159	-3.19631	0.635292	-5.03125	4.87291e-07	0.000246478	ENSOCUG00000027709.3	Immunoglobulin heavy variable 3-23; AltName: Full=Ig heavy chain V-III region LAY; AltName: Full=Ig heavy chain V-III region POM; AltName: Full=Ig heavy chain V-III region TEI; AltName: Full=Ig heavy chain V-III region TIL; AltName: Full=Ig heavy chain V-III region TUR; AltName: Full=Ig heavy chain V-III region VH26; AltName: Full=Ig heavy chain V-III region WAS; AltName: Full=Ig heavy chain V-II…	GL018893	312589	477133	-1			HV323	4913
ENSOCUG00000029663	526.461	-3.18558	0.866719	-3.67545	0.00023743	0.0205601	ENSOCUG00000029663.2	keratin 1 [Source:HGNC Symbol;Acc:HGNC:6412]	4	36668987	36673786	-1	KRT1		KRT1	2275
ENSOCUG00000025593	25.3262	-3.12295	0.892957	-3.49732	0.000469965	0.0305566	ENSOCUG00000025593.2	Involucrin	13	39474630	39476225	-1	ENSOCUG00000025593		INVO	1398
ENSOCUG00000029278	152.91	-3.09833	0.624861	-4.95843	7.10654e-07	0.00033756	ENSOCUG00000029278.2	keratin 78 [Source:HGNC Symbol;Acc:HGNC:28926]	4	36772251	36779016	-1	KRT78		KRT78	1545
ENSOCUG00000010998	87.9845	-3.06613	0.562795	-5.44805	5.09248e-08	4.35407e-05	ENSOCUG00000010998.4	Interleukin-1 family member 10; Short=IL-1F10; AltName: Full=Family of interleukin 1-theta; Short=FIL1 theta; AltName: Full=Interleukin-1 HY2; Short=IL-1HY2; AltName: Full=Interleukin-1 theta; Short=IL-1 theta; AltName: Full=Interleukin-38; Short=IL-38	2	97808565	97827174	1	IL36RN	IL36RN	IL1FA	1783
ENSOCUG00000025402	47.0645	-3.05916	0.767405	-3.98637	6.70914e-05	0.00889351	ENSOCUG00000025402.2	Ig heavy chain V-A2 region P-MU-3; Flags: Precursor	GL019572	16761	38239	-1	ENSOCUG00000025402		HV2C	1495
ENSOCUG00000016943	223.123	-3.01218	0.581614	-5.179	2.23073e-07	0.000141217	ENSOCUG00000016943.2	Protein FAM25C	18	8667079	8669489	1	FAM25A	FAM25A	FM25C	375
ENSOCUG00000027838	43.9245	-2.90735	0.835299	-3.48061	0.000500278	0.031802	ENSOCUG00000027838.3	Fatty acid desaturase 2-like protein FADS2P1	1	190057846	190094282	1	ENSOCUG00000027838	LOC100356345	FS2P1	1449
ENSOCUG00000026264	46.7483	-2.90093	0.825614	-3.51366	0.000441981	0.029873	ENSOCUG00000026264.3	Kallikrein-13; AltName: Full=Kallikrein-like protein 4; Short=KLK-L4; Flags: Precursor	GL019228	117895	120371	-1	KLK13		KLK13	1518
ENSOCUG00000011112	71.6052	-2.90031	0.720154	-4.02735	5.64095e-05	0.00771683	ENSOCUG00000011112.4	secretoglobin family 3A member 1 [Source:HGNC Symbol;Acc:HGNC:18384]	GL018730	2003116	2003963	-1	SCGB3A1		SCGB3A1	315
ENSOCUG00000014604	76.5726	-2.61085	0.592685	-4.40511	1.05728e-05	0.00244382	ENSOCUG00000014604.4	transmembrane serine protease 11E [Source:HGNC Symbol;Acc:HGNC:24465]	15	81379126	81542687	1	TMPRSS11E	TMPRSS11E	TMPRSS11E	3175
ENSOCUG00000007574	52.7277	-2.53353	0.476581	-5.31606	1.06039e-07	7.88379e-05	ENSOCUG00000007574.4	kallikrein related peptidase 7 [Source:HGNC Symbol;Acc:HGNC:6368]	GL019228	60442	65048	-1	KLK7		KLK7	1130
ENSOCUG00000011731	1670.24	-2.47899	0.413814	-5.9906	2.09069e-09	2.38339e-06	ENSOCUG00000011731.4	keratin 10 [Source:HGNC Symbol;Acc:HGNC:6413]	19	41854329	41888685	-1	KRT10		KRT10	1857
ENSOCUG00000035125	55.9301	-2.30386	0.521149	-4.42073	9.83683e-06	0.00244382	ENSOCUG00000035125.1		GL019040	214324	217955	1				2280
ENSOCUG00000025810	53.0823	-2.29891	0.632249	-3.63608	0.000276821	0.0227559	ENSOCUG00000025810.3	transglutaminase 7 [Source:HGNC Symbol;Acc:HGNC:30790]	17	28982726	29007880	1	TGM7		TGM7	2097
ENSOCUG00000031596	330.679	-2.25837	0.51764	-4.36281	1.28403e-05	0.00274461	ENSOCUG00000031596.1	Immunoglobulin heavy variable 3-23; AltName: Full=Ig heavy chain V-III region LAY; AltName: Full=Ig heavy chain V-III region POM; AltName: Full=Ig heavy chain V-III region TEI; AltName: Full=Ig heavy chain V-III region TIL; AltName: Full=Ig heavy chain V-III region TUR; AltName: Full=Ig heavy chain V-III region VH26; AltName: Full=Ig heavy chain V-III region WAS; AltName: Full=Ig heavy chain V-II…	GL019438	42083	84604	1			HV323	1396
ENSOCUG00000006498	82.6928	-2.17526	0.614924	-3.53746	0.000404003	0.0283133	ENSOCUG00000006498.4	desmoglein 1 [Source:HGNC Symbol;Acc:HGNC:3048]	9	72568461	72606566	1	DSG1	DSG1	DSG1	3634
ENSOCUG00000023984	31.0083	-2.13683	0.473147	-4.51622	6.29546e-06	0.00188864	ENSOCUG00000023984.2	Cytochrome c oxidase subunit 6B1; AltName: Full=Cytochrome c oxidase subunit VIb isoform 1; Short=COX VIb-1	GL018907	316642	317022	-1	ENSOCUG00000023984		CX6B1	267
ENSOCUG00000026830	480.712	-2.12303	0.544989	-3.89554	9.79787e-05	0.0118787	ENSOCUG00000026830.2	Cornifin alpha [Source:UniProtKB/Swiss-Prot;Acc:P35324]	13	39397586	39397966	-1				381
ENSOCUG00000021419	226.281	-2.08842	0.375634	-5.55973	2.70192e-08	2.43173e-05	ENSOCUG00000021419.2	Immunoglobulin heavy variable 3-33; AltName: Full=Ig heavy chain V-III region HIL; AltName: Full=Ig heavy chain V-III region KOL; Flags: Precursor	GL019212	21	119072	1	IGHV2-70		HV333	1953
ENSOCUG00000014012	113.024	-2.06716	0.530871	-3.89391	9.86414e-05	0.0118787	ENSOCUG00000014012.3	alpha-2-macroglobulin like 1 [Source:HGNC Symbol;Acc:HGNC:23336]	8	34126527	34166551	1	A2ML1		A2ML1	4411
ENSOCUG00000017398	32.2236	-1.86169	0.480328	-3.87587	0.000106243	0.0123589	ENSOCUG00000017398.4	prosaposin like 1 (gene/pseudogene) [Source:HGNC Symbol;Acc:HGNC:33131]	GL019418	62789	67253	1	PSAPL1		PSAPL1	1839
ENSOCUG00000013920	157.962	-1.8151	0.502403	-3.61283	0.000302869	0.0238204	ENSOCUG00000013920.4	keratin 80 [Source:HGNC Symbol;Acc:HGNC:27056]	4	36253133	36270854	-1	KRT80		KRT80	2581
ENSOCUG00000027210	5962.36	-1.67767	0.364029	-4.60863	4.05336e-06	0.00147473	ENSOCUG00000027210.3	IgGFc-binding protein; AltName: Full=Fcgamma-binding protein antigen; Short=FcgammaBP; Flags: Precursor	GL018912	315921	352014	1	FCGBP		FCGBP	7725
ENSOCUG00000024593	265.439	-1.65716	0.463464	-3.5756	0.000349425	0.025979	ENSOCUG00000024593.3	Oryctolagus cuniculus aldehyde oxidase 4 (AOX4), mRNA. [Source:RefSeq mRNA;Acc:NM_001278863]	7	141433603	141487169	1		AOX4		4035
ENSOCUG00000037662	67.4013	-1.6395	0.474028	-3.45867	0.000542853	0.0332716	ENSOCUG00000037662.1		AAGW02083905	3879	5185	1				1307
ENSOCUG00000029032	70.8748	-1.61781	0.375416	-4.30939	1.63704e-05	0.00321762	ENSOCUG00000029032.2		1	54418533	54419431	1	ENSOCUG00000029032			852
ENSOCUG00000007817	237.012	-1.4901	0.330444	-4.50938	6.50166e-06	0.00189495	ENSOCUG00000007817.3	kirre like nephrin family adhesion molecule 2 [Source:HGNC Symbol;Acc:HGNC:18816]	GL018786	659490	667307	1	KIRREL2		KIRREL2	2882
ENSOCUG00000009909	98.3384	-1.43904	0.322288	-4.46506	8.00447e-06	0.00217264	ENSOCUG00000009909.4	phytanoyl-CoA 2-hydroxylase interacting protein [Source:HGNC Symbol;Acc:HGNC:16865]	GL018798	456962	466501	1	PHYHIP		PHYHIP	1315
ENSOCUG00000004795	116.656	-1.41753	0.274518	-5.16372	2.42085e-07	0.000142747	ENSOCUG00000004795.3	Ubiquitin-fold modifier 1; Flags: Precursor	16	34390473	34391657	1	UFM1		UFM1	189
ENSOCUG00000011294	228.859	-1.37302	0.262089	-5.23876	1.6166e-07	0.000115182	ENSOCUG00000011294.4	L-threonine 3-dehydrogenase, mitochondrial; Flags: Precursor	2	38546171	38564839	-1	TDH	LOC103345257	TDH	2173
ENSOCUG00000010693	156.847	-1.36916	0.365529	-3.74569	0.000179897	0.0178851	ENSOCUG00000010693.4	cellular communication network factor 3 [Source:HGNC Symbol;Acc:HGNC:7885]	3	135287190	135295010	1	CCN3	CCN3	CCN3	1451
ENSOCUG00000023676	8301.81	-1.3641	0.378238	-3.60645	0.000310409	0.0239099	ENSOCUG00000023676.3	Beta-microseminoprotein; AltName: Full=Prostate secreted seminal plasma protein; AltName: Full=Prostate secretory protein of 94 amino acids; Short=PSP-94; Short=PSP94; AltName: Full=TS507; Flags: Precursor	AAGW02080735	26062	36533	-1	MSMB		MSMB	351
ENSOCUG00000021857	108.991	-1.36038	0.405758	-3.35269	0.000800289	0.0446815	ENSOCUG00000021857.2	Vomeronasal type-2 receptor 116; AltName: Full=Vomeronasal type-2 receptor P5; Flags: Precursor	GL018903	506450	517817	1	ENSOCUG00000021857		V2116	2535
ENSOCUG00000000181	217.42	-1.33242	0.371644	-3.5852	0.000336826	0.0253733	ENSOCUG00000000181.3	G protein-coupled receptor 39 [Source:HGNC Symbol;Acc:HGNC:4496]	7	69546063	69765575	1	GPR39		GPR39	1368
ENSOCUG00000025750	42.1955	-1.3054	0.389435	-3.35204	0.000802176	0.0446815	ENSOCUG00000025750.2	E3 ubiquitin-protein ligase parkin; Short=Parkin; AltName: Full=Parkin RBR E3 ubiquitin-protein ligase; AltName: Full=Parkinson juvenile disease protein 2; Short=Parkinson disease protein 2	12	150879119	151647514	-1	ENSOCUG00000025750		PRKN	1185
ENSOCUG00000026629	138.189	-1.30049	0.360158	-3.61088	0.00030516	0.0238204	ENSOCUG00000026629.2	Galectin-7; Short=Gal-7; AltName: Full=HKL-14; AltName: Full=PI7; AltName: Full=p53-induced gene 1 protein	5	2692137	2694096	-1	LGALS7		LEG7	785
ENSOCUG00000002452	271.907	-1.28542	0.307234	-4.18386	2.86605e-05	0.00471245	ENSOCUG00000002452.4	calcitonin related polypeptide alpha [Source:HGNC Symbol;Acc:HGNC:1437]	1	156697303	156702374	-1	CALCA	LOC100008771	CALCA	730
ENSOCUG00000006091	198.879	-1.26245	0.37465	-3.36967	0.000752583	0.0433306	ENSOCUG00000006091.3	odd-skipped related transcription factor 1 [Source:HGNC Symbol;Acc:HGNC:8111]	2	168474033	168478939	-1	OSR1	OSR1	OSR1	969
ENSOCUG00000001028	101.078	-1.25035	0.356191	-3.51034	0.000447541	0.0300689	ENSOCUG00000001028.4	major facilitator superfamily domain containing 2A [Source:HGNC Symbol;Acc:HGNC:25897]	13	126557749	126571194	-1	MFSD2A		MFSD2A	1656
ENSOCUG00000011555	57.0944	-1.23209	0.370636	-3.32425	0.000886575	0.0475249	ENSOCUG00000011555.4	protein phosphatase 2 regulatory subunit Bgamma [Source:HGNC Symbol;Acc:HGNC:9306]	GL019060	13945	45198	1	PPP2R2C		PPP2R2C	1609
ENSOCUG00000008620	64.9449	-1.2082	0.346662	-3.48525	0.000491673	0.0314892	ENSOCUG00000008620.4	Death-associated protein-like 1; AltName: Full=Early epithelial differentiation-associated protein	7	97686474	97707649	1	DAPL1		DAPL1	739
ENSOCUG00000011746	1048.08	-1.19989	0.232751	-5.15527	2.5327e-07	0.000144364	ENSOCUG00000011746.4	nuclear receptor subfamily 4 group A member 1 [Source:HGNC Symbol;Acc:HGNC:7980]	4	36192175	36207003	1	NR4A1		NR4A1	2355
ENSOCUG00000030905	120.668	-1.14694	0.346712	-3.30803	0.000939542	0.0492827	ENSOCUG00000030905.1		GL018782	135853	137181	1				1329
ENSOCUG00000037236	168.306	-1.14354	0.279837	-4.08644	4.38052e-05	0.00651364	ENSOCUG00000037236.1		8	111305858	111349680	1				3464
ENSOCUG00000014460	190.299	-1.1358	0.304263	-3.73296	0.000189245	0.0184919	ENSOCUG00000014460.4	podocalyxin like 2 [Source:HGNC Symbol;Acc:HGNC:17936]	9	6713406	6743412	1	PODXL2		PODXL2	2282
ENSOCUG00000029940	103.9	-1.12694	0.293559	-3.8389	0.000123588	0.0139037	ENSOCUG00000029940.1		GL018768	1085389	1124364	-1				1282
ENSOCUG00000031506	21315.8	-1.09521	0.323879	-3.38155	0.000720774	0.0419225	ENSOCUG00000031506.1	Elastin; AltName: Full=Tropoelastin; Flags: Precursor	GL018765	592732	682086	-1			ELN	3461
ENSOCUG00000005826	138.363	-1.09095	0.285881	-3.81611	0.000135573	0.0145795	ENSOCUG00000005826.4	protocadherin 10 [Source:HGNC Symbol;Acc:HGNC:13404]	15	108682465	108724881	1	PCDH10	PCDH10	PCDH10	3766
ENSOCUG00000016021	90.8933	-1.07418	0.319342	-3.36374	0.000768941	0.0439474	ENSOCUG00000016021.3	leucine rich repeat containing 20 [Source:HGNC Symbol;Acc:HGNC:23421]	18	16603463	16669158	1	LRRC20		LRRC20	618
ENSOCUG00000023520	1389.73	-1.05819	0.27299	-3.87628	0.000106066	0.0123589	ENSOCUG00000023520.2	Leucine-rich repeat transmembrane protein FLRT1; AltName: Full=Fibronectin-like domain-containing leucine-rich transmembrane protein 1; Flags: Precursor	GL019379	9634	11661	-1	FLRT1		FLRT1	2028
ENSOCUG00000023870	207.516	-1.01693	0.280524	-3.6251	0.000288851	0.0231207	ENSOCUG00000023870.2	Junctophilin-3; Short=JP-3; AltName: Full=Junctophilin type 3	GL018941	21	39254	1	JPH3		JPH3	1353
ENSOCUG00000002956	73.0096	-1.01004	0.304257	-3.3197	0.000901154	0.0478563	ENSOCUG00000002956.4	copine 4 [Source:HGNC Symbol;Acc:HGNC:2317]	GL018771	600519	1137678	1	CPNE4		CPNE4	2003
ENSOCUG00000014548	567.555	-0.99646	0.272328	-3.65905	0.000253157	0.0215128	ENSOCUG00000014548.3	envoplakin [Source:HGNC Symbol;Acc:HGNC:3503]	GL018843	624205	640308	1	EVPL		EVPL	5655
ENSOCUG00000010659	241.103	-0.989045	0.275033	-3.59609	0.000323031	0.0245503	ENSOCUG00000010659.4	ADAM metallopeptidase domain 23 [Source:HGNC Symbol;Acc:HGNC:202]	7	147263329	147464817	1	ADAM23	ADAM23	ADAM23	2721
ENSOCUG00000026847	138.983	-0.972817	0.276833	-3.51409	0.000441263	0.029873	ENSOCUG00000026847.2	Vomeronasal type-2 receptor 116; AltName: Full=Vomeronasal type-2 receptor P5; Flags: Precursor	GL018811	256293	263645	-1	VN2R116		V2116	2403
ENSOCUG00000014777	1214.85	-0.971055	0.292956	-3.31468	0.000917489	0.048423	ENSOCUG00000014777.4	peptidyl arginine deiminase 2 [Source:HGNC Symbol;Acc:HGNC:18341]	GL019118	54687	95419	1	PADI2	PADI2	PADI2	4343
ENSOCUG00000003137	457.788	-0.970975	0.232473	-4.17672	2.95748e-05	0.00481647	ENSOCUG00000003137.4	nuclear receptor subfamily 3 group C member 2 [Source:HGNC Symbol;Acc:HGNC:7979]	15	16126444	16516428	1	NR3C2		NR3C2	3675
ENSOCUG00000023957	836.252	-0.958969	0.237496	-4.03783	5.39484e-05	0.00756163	ENSOCUG00000023957.3	Mucin-1; Short=MUC-1; AltName: Full=Episialin; AltName: CD_antigen=CD227; Contains: Mucin-1 subunit alpha; Short=MUC1-NT; Short=MUC1-alpha; Contains: Mucin-1 subunit beta; Short=MUC1-beta; AltName: Full=MUC1-CT; Flags: Precursor	13	37503656	37507988	1	MUC1		MUC1	1394
ENSOCUG00000014829	179.91	-0.954119	0.28463	-3.35214	0.000801891	0.0446815	ENSOCUG00000014829.4	synaptotagmin 1 [Source:HGNC Symbol;Acc:HGNC:11509]	4	58516386	58752991	1	SYT1		SYT1	1346
ENSOCUG00000012065	283.203	-0.946925	0.279897	-3.38312	0.00071668	0.0418699	ENSOCUG00000012065.4	protein tyrosine phosphatase receptor type R [Source:HGNC Symbol;Acc:HGNC:9680]	4	49653575	49939253	-1	PTPRR	PTPRR	PTPRR	1974
ENSOCUG00000027685	879.12	-0.928951	0.280898	-3.30708	0.000942751	0.0492998	ENSOCUG00000027685.2	villin 1 [Source:HGNC Symbol;Acc:HGNC:12690]	7	159730888	159757472	1	VIL1		VIL1	2972
ENSOCUG00000022024	876.377	-0.912812	0.266051	-3.43097	0.000601433	0.036341	ENSOCUG00000022024.2	nescient helix-loop-helix 1 [Source:HGNC Symbol;Acc:HGNC:7817]	13	32725239	32725640	-1	NHLH1		NHLH1	402
ENSOCUG00000036933	196.232	-0.892769	0.253599	-3.5204	0.000430892	0.029473	ENSOCUG00000036933.1		GL019121	40093	87852	-1				1621
ENSOCUG00000016712	354.894	-0.891784	0.216182	-4.12516	3.70474e-05	0.00586583	ENSOCUG00000016712.4	delta/notch like EGF repeat containing [Source:HGNC Symbol;Acc:HGNC:24456]	7	171291999	171704753	-1	DNER		DNER	2160
ENSOCUG00000003544	175.221	-0.876782	0.237359	-3.69391	0.00022083	0.0201936	ENSOCUG00000003544.3	mal, T cell differentiation protein [Source:HGNC Symbol;Acc:HGNC:6817]	2	95502765	95529204	-1	MAL		MAL	766
ENSOCUG00000000822	1305.14	-0.871535	0.245603	-3.54855	0.000387356	0.027371	ENSOCUG00000000822.4		1	70632411	70758171	-1	WNK2			6531
ENSOCUG00000005937	219.16	-0.841429	0.225866	-3.72534	0.00019505	0.0187196	ENSOCUG00000005937.4	stearoyl-CoA desaturase 5 [Source:HGNC Symbol;Acc:HGNC:21088]	15	67559293	67718099	1	SCD5		SCD5	1002
ENSOCUG00000009843	1067.99	-0.835907	0.234252	-3.56842	0.000359147	0.026108	ENSOCUG00000009843.4	SPARC (osteonectin), cwcv and kazal like domains proteoglycan 1 [Source:HGNC Symbol;Acc:HGNC:11251]	3	19338232	19824470	-1	SPOCK1		SPOCK1	1851
ENSOCUG00000006229	800.022	-0.822286	0.205037	-4.01044	6.06068e-05	0.00809669	ENSOCUG00000006229.4	TYRO3 protein tyrosine kinase [Source:HGNC Symbol;Acc:HGNC:12446]	17	30568857	30582861	-1	TYRO3		TYRO3	2934
ENSOCUG00000000532	6508.2	-0.781577	0.173368	-4.5082	6.53813e-06	0.00189495	ENSOCUG00000000532.4	Wnt ligand secretion mediator [Source:HGNC Symbol;Acc:HGNC:30238]	13	98050848	98202052	1	WLS	WLS	WLS	2645
ENSOCUG00000016570	3786.13	-0.771304	0.175928	-4.38419	1.16416e-05	0.00260188	ENSOCUG00000016570.3	solute carrier organic anion transporter family member 1A2 [Source:HGNC Symbol;Acc:HGNC:10956]	8	18777011	18816502	1	SLCO1A2	SLCO1A2	SLCO1A2	2262
ENSOCUG00000010087	981.859	-0.769518	0.175577	-4.38281	1.17161e-05	0.00260188	ENSOCUG00000010087.4	Spermatogenesis-associated protein 13; AltName: Full=APC-stimulated guanine nucleotide exchange factor 2; Short=Asef2	8	40649156	40843640	1	SPATA13		SPT13	5005
ENSOCUG00000010122	729.443	-0.758606	0.216875	-3.49789	0.000468955	0.0305566	ENSOCUG00000010122.3	alpha-1-B glycoprotein [Source:HGNC Symbol;Acc:HGNC:5]	GL018763	1342471	1354411	-1	A1BG		A1BG	2266
ENSOCUG00000015240	405.962	-0.723106	0.201772	-3.58377	0.000338668	0.0254001	ENSOCUG00000015240.4	Oryctolagus cuniculus solute carrier family 2 member 4 (SLC2A4), mRNA. [Source:RefSeq mRNA;Acc:NM_001089313]	19	11861809	11867106	-1	SLC2A4	SLC2A4	SLC2A4	2531
ENSOCUG00000004091	642.157	-0.722192	0.207948	-3.47294	0.000514797	0.0324835	ENSOCUG00000004091.4	erythrocyte membrane protein band 4.1 like 1 [Source:HGNC Symbol;Acc:HGNC:3378]	4	3688888	3795275	-1	EPB41L1		EPB41L1	3966
ENSOCUG00000005722	511.796	-0.706053	0.201262	-3.50812	0.000451286	0.0301445	ENSOCUG00000005722.4	ceramide synthase 6 [Source:HGNC Symbol;Acc:HGNC:23826]	7	108177181	108508182	1	CERS6		CERS6	1261
ENSOCUG00000001836	1084.34	-0.693422	0.196576	-3.52751	0.00041949	0.0289245	ENSOCUG00000001836.4	adhesion G protein-coupled receptor L1 [Source:HGNC Symbol;Acc:HGNC:20973]	GL019579	123	12666	1	ADGRL1		ADGRL1	5605
ENSOCUG00000026040	883.274	-0.6854	0.194632	-3.52151	0.000429098	0.0294682	ENSOCUG00000026040.3	docking protein 4 [Source:HGNC Symbol;Acc:HGNC:19868]	5	13604669	13608328	-1	DOK4		DOK4	2291
ENSOCUG00000006299	703.135	-0.652951	0.194708	-3.35349	0.000797987	0.0446815	ENSOCUG00000006299.3	ARVCF delta catenin family member [Source:HGNC Symbol;Acc:HGNC:728]	GL018826	718961	735242	1	ARVCF		ARVCF	2975
ENSOCUG00000026893	775.513	-0.621829	0.175372	-3.54576	0.000391482	0.0275487	ENSOCUG00000026893.3	chromosome 1 open reading frame 115 [Source:HGNC Symbol;Acc:HGNC:25873]	16	52364390	52375086	-1	C1orf115	C1orf115	C1orf115	1420
ENSOCUG00000013254	930.91	0.58395	0.175185	3.33333	0.000858129	0.0467325	ENSOCUG00000013254.4	interferon gamma receptor 1 [Source:HGNC Symbol;Acc:HGNC:5439]	12	127590752	127619196	-1	IFNGR1	IFNGR1	IFNGR1	1477
ENSOCUG00000011117	5374.7	0.653402	0.177285	3.6856	0.000228168	0.0205351	ENSOCUG00000011117.3	Nucleophosmin; Short=NPM; AltName: Full=Nucleolar phosphoprotein B23; AltName: Full=Nucleolar protein NO38; AltName: Full=Numatrin	3	52619509	52633246	1	NPM1		NPM	1187
ENSOCUG00000003495	608.11	0.683972	0.203595	3.35948	0.000780902	0.0443635	ENSOCUG00000003495.4	MAP kinase-interacting serine/threonine-protein kinase 1; AltName: Full=MAP kinase signal-integrating kinase 1; Short=MAPK signal-integrating kinase 1; Short=Mnk1	13	119981002	120022139	1	MKNK1		MKNK1	2537
ENSOCUG00000006137	2001.66	0.722673	0.202512	3.56854	0.00035897	0.026108	ENSOCUG00000006137.4	Pro-cathepsin H; Contains: Cathepsin H mini chain; Contains: Cathepsin H; Contains: Cathepsin H heavy chain; Contains: Cathepsin H light chain; Flags: Precursor	GL018746	337817	352598	1	CTSH	CTSH	CATH	1806
ENSOCUG00000015220	1582.52	0.780591	0.223172	3.49771	0.000469268	0.0305566	ENSOCUG00000015220.3	platelet and endothelial cell adhesion molecule 1 [Source:HGNC Symbol;Acc:HGNC:8823]	19	49195665	49263183	-1	PECAM1		PECAM1	5916
ENSOCUG00000006729	256.715	0.789524	0.237713	3.32133	0.000895882	0.0477246	ENSOCUG00000006729.4	G protein-coupled receptor kinase 3 [Source:HGNC Symbol;Acc:HGNC:290]	GL018766	723592	855818	1	GRK3	GRK3	GRK3	2114
ENSOCUG00000024795	838.974	0.792473	0.216712	3.6568	0.000255386	0.0215128	ENSOCUG00000024795.3	Myeloid cell nuclear differentiation antigen	13	34205227	34236944	-1	MNDA	MNDA	MNDA	1479
ENSOCUG00000021056	1287.79	0.817512	0.229108	3.56824	0.000359385	0.026108	ENSOCUG00000021056.3	colony stimulating factor 1 receptor [Source:HGNC Symbol;Acc:HGNC:2433]	3	31834346	31860154	-1	CSF1R		CSF1R	3578
ENSOCUG00000013076	279.207	0.84809	0.230367	3.68148	0.000231883	0.0205451	ENSOCUG00000013076.4	Apolipoprotein B receptor; AltName: Full=Apolipoprotein B-100 receptor; AltName: Full=Apolipoprotein B-48 receptor; Short=Apolipoprotein B48 receptor; Short=apoB-48R	6	18605224	18609424	-1	APOBR	APOBR	APOBR	3767
ENSOCUG00000000575	485.621	0.84911	0.229315	3.70281	0.000213227	0.0198162	ENSOCUG00000000575.4	Hepatitis A virus cellular receptor 1 homolog; Short=HAVcr-1; AltName: Full=Kidney injury molecule 1; Short=KIM-1; AltName: Full=T cell immunoglobulin and mucin domain-containing protein 1; Short=TIMD-1; AltName: Full=T cell membrane protein 1; AltName: Full=T-cell immunoglobulin mucin receptor 1; Short=TIM-1; AltName: CD_antigen=CD365; Flags: Precursor	3	38520056	38609318	-1		HAVCR2	HAVR1	3227
ENSOCUG00000014618	447.616	0.859839	0.201458	4.26809	1.97153e-05	0.00358651	ENSOCUG00000014618.3	regulator of G protein signaling 10 [Source:HGNC Symbol;Acc:HGNC:9992]	18	66668074	66701239	-1	RGS10		RGS10	522
ENSOCUG00000025962	4684.41	0.877662	0.229842	3.81855	0.000134239	0.0145795	ENSOCUG00000025962.2	actin related protein 2/3 complex subunit 1B [Source:HGNC Symbol;Acc:HGNC:704]	GL018760	874905	879719	-1	ARPC1B		ARPC1B	1773
ENSOCUG00000001570	301.737	0.881761	0.204968	4.30195	1.69304e-05	0.00328988	ENSOCUG00000001570.4	Oryctolagus cuniculus UDP-glucuronosyltransferase 1-6 (UGT1-6), mRNA. [Source:RefSeq mRNA;Acc:NM_001089319]	GL018736	1077542	1282926	1				2840
ENSOCUG00000029622	145.645	0.89085	0.249298	3.57343	0.000352331	0.0260817	ENSOCUG00000029622.2	T-lymphocyte surface antigen Ly-9; AltName: Full=Cell surface molecule Ly-9; AltName: Full=Lymphocyte antigen 9; AltName: Full=SLAM family member 3; Short=SLAMF3; AltName: Full=Signaling lymphocytic activation molecule 3; AltName: CD_antigen=CD229; Flags: Precursor	13	35716990	35746375	-1	SLAMF9		LY9	1337
ENSOCUG00000016264	395.541	0.896666	0.206722	4.33754	1.44088e-05	0.00293321	ENSOCUG00000016264.4	glutamyl aminopeptidase [Source:HGNC Symbol;Acc:HGNC:3355]	15	38926370	39017176	-1	ENPEP	ENPEP	ENPEP	3554
ENSOCUG00000000534	300.511	0.908972	0.273343	3.32539	0.000882952	0.0474795	ENSOCUG00000000534.4	lymphocyte cytosolic protein 2 [Source:HGNC Symbol;Acc:HGNC:6529]	3	51639036	51688389	-1	LCP2		LCP2	1605
ENSOCUG00000001810	1040.69	0.917526	0.214936	4.26883	1.965e-05	0.00358651	ENSOCUG00000001810.4	tyrosylprotein sulfotransferase 2 [Source:HGNC Symbol;Acc:HGNC:12021]	GL018723	67274	191324	-1	TPST2		TPST2	2027
ENSOCUG00000015757	138.662	0.947401	0.260643	3.63486	0.000278128	0.0227559	ENSOCUG00000015757.3	Serine/threonine-protein kinase pim-2	X	33567967	33572079	-1	PIM2		PIM2	936
ENSOCUG00000029676	140.242	0.969363	0.250054	3.87662	0.000105918	0.0123589	ENSOCUG00000029676.2	zinc finger protein 214 [Source:HGNC Symbol;Acc:HGNC:13006]	1	148494672	148508270	-1	ZNF214		ZNF214	2666
ENSOCUG00000010383	610.798	0.974041	0.256942	3.79089	0.000150107	0.0155566	ENSOCUG00000010383.3	CD68 molecule [Source:HGNC Symbol;Acc:HGNC:1693]	19	11597641	11600782	-1	CD68		CD68	2376
ENSOCUG00000009948	153.939	0.97822	0.282299	3.4652	0.000529843	0.0330098	ENSOCUG00000009948.4	transmembrane protein 159 [Source:HGNC Symbol;Acc:HGNC:30136]	6	12053616	12068713	1	TMEM159	TMEM159	TMEM159	582
ENSOCUG00000025413	185.279	0.982172	0.26418	3.71782	0.000200948	0.0188802	ENSOCUG00000025413.3	cytohesin 4 [Source:HGNC Symbol;Acc:HGNC:9505]	GL018973	30678	108360	1	CYTH4		CYTH4	1477
ENSOCUG00000011090	8614.34	0.993644	0.257774	3.85471	0.000115865	0.0132086	ENSOCUG00000011090.2	Oryctolagus cuniculus cathepsin K (CTSK), mRNA. [Source:RefSeq mRNA;Acc:NM_001082641]	13	41346878	41360274	1	CTSK	CTSK	CTSK	1599
ENSOCUG00000010384	262.398	1.00572	0.254453	3.95249	7.73418e-05	0.00994394	ENSOCUG00000010384.4	interleukin 16 [Source:HGNC Symbol;Acc:HGNC:5980]	GL018737	1521439	1657701	-1	IL16		IL16	4548
ENSOCUG00000013751	351.832	1.00781	0.219988	4.58119	4.62328e-06	0.00153296	ENSOCUG00000013751.4	mitochondrial calcium uniporter dominant negative beta subunit [Source:HGNC Symbol;Acc:HGNC:26076]	15	39570815	39838217	-1	MCUB		MCUB	1182
ENSOCUG00000000092	5672.94	1.01043	0.274304	3.68363	0.000229939	0.0205451	ENSOCUG00000000092.4	serpin family F member 1 [Source:HGNC Symbol;Acc:HGNC:8824]	19	16386743	16396929	-1	SERPINF1	SERPINF1	SERPINF1	1567
ENSOCUG00000005239	161.874	1.02562	0.282515	3.63032	0.000283068	0.0229486	ENSOCUG00000005239.4	sorting nexin 20 [Source:HGNC Symbol;Acc:HGNC:30390]	GL018732	160711	171179	1	SNX20	SNX20	SNX20	1702
ENSOCUG00000002251	293.586	1.0425	0.269113	3.87385	0.000107131	0.012378	ENSOCUG00000002251.4	RCSD domain containing 1 [Source:HGNC Symbol;Acc:HGNC:28310]	13	25299913	25368552	-1	RCSD1	RCSD1	RCSD1	1585
ENSOCUG00000000329	911.995	1.05018	0.201198	5.21967	1.79246e-07	0.000117889	ENSOCUG00000000329.4	Interleukin-4 receptor subunit alpha; Short=IL-4 receptor subunit alpha; Short=IL-4R subunit alpha; Short=IL-4R-alpha; Short=IL-4RA; AltName: CD_antigen=CD124; Flags: Precursor	6	17532824	17561062	1	IL4R	IL4R	IL4RA	2589
ENSOCUG00000016775	181.1	1.05296	0.29509	3.56828	0.000359327	0.026108	ENSOCUG00000016775.4	NFKB inhibitor delta [Source:HGNC Symbol;Acc:HGNC:15671]	GL018786	682076	687344	-1	NFKBID		NFKBID	2020
ENSOCUG00000010570	640.103	1.05298	0.236306	4.456	8.35041e-06	0.0021968	ENSOCUG00000010570.4	FXYD domain-containing ion transport regulator 5; AltName: Full=Dysadherin; Flags: Precursor	GL018786	97574	139393	1	FXYD5		FXYD5	810
ENSOCUG00000002038	119.779	1.06624	0.268034	3.978	6.9496e-05	0.00907162	ENSOCUG00000002038.4	neuron derived neurotrophic factor [Source:HGNC Symbol;Acc:HGNC:26256]	15	96196172	96238762	-1	NDNF		NDNF	2124
ENSOCUG00000000724	207.349	1.07718	0.265554	4.05635	4.9846e-05	0.00716274	ENSOCUG00000000724.3	solute carrier family 7 member 7 [Source:HGNC Symbol;Acc:HGNC:11065]	17	43017035	43050950	-1	SLC7A7	SLC7A7	SLC7A7	1902
ENSOCUG00000026628	469.819	1.08162	0.295714	3.65764	0.000254551	0.0215128	ENSOCUG00000026628.3	BCL3 transcription coactivator [Source:HGNC Symbol;Acc:HGNC:998]	GL019011	15500	24763	1	BCL3		BCL3	1756
ENSOCUG00000014567	206.926	1.10176	0.298816	3.68709	0.000226831	0.0205228	ENSOCUG00000014567.4	Acyloxyacyl hydrolase Acyloxyacyl hydrolase small subunit Acyloxyacyl hydrolase large subunit [Source:UniProtKB/Swiss-Prot;Acc:O18823]	10	19936545	20175622	-1	AOAH		AOAH	2778
ENSOCUG00000005631	249.053	1.10949	0.333962	3.32221	0.00089308	0.047724	ENSOCUG00000005631.4	Tumor necrosis factor receptor superfamily member 5; AltName: Full=B-cell surface antigen CD40; AltName: Full=Bp50; AltName: Full=CD40L receptor; AltName: Full=CDw40; AltName: CD_antigen=CD40; Flags: Precursor	GL018725	1086794	1097884	1	CD40		TNR5	2166
ENSOCUG00000016115	1021.79	1.12842	0.301243	3.74589	0.000179758	0.0178851	ENSOCUG00000016115.4	Rac family small GTPase 2 [Source:HGNC Symbol;Acc:HGNC:9802]	GL018973	52793	84438	-1	RAC2		RAC2	1269
ENSOCUG00000010109	959.242	1.13899	0.265296	4.29329	1.76044e-05	0.00334484	ENSOCUG00000010109.3	baculoviral IAP repeat containing 3 [Source:HGNC Symbol;Acc:HGNC:591]	1	114183955	114210053	-1	BIRC3		BIRC3	2136
ENSOCUG00000009103	6285.13	1.14386	0.284009	4.02756	5.6359e-05	0.00771683	ENSOCUG00000009103.4	major histocompatibility complex, class II, DR alpha [Source:HGNC Symbol;Acc:HGNC:4947]	12	23070319	23074942	1	HLA-DRA	RLA-DR-alpha	HLA-DRA	1575
ENSOCUG00000008291	449.741	1.15718	0.320997	3.60494	0.00031222	0.0239416	ENSOCUG00000008291.4	bridging integrator 2 [Source:HGNC Symbol;Acc:HGNC:1053]	4	35572072	35614769	-1	BIN2		BIN2	1578
ENSOCUG00000015393	523.787	1.15776	0.306668	3.77529	0.000159821	0.0163098	ENSOCUG00000015393.4	WASP actin nucleation promoting factor [Source:HGNC Symbol;Acc:HGNC:12731]	X	33344464	33362025	1	WAS		WAS	1678
ENSOCUG00000021337	189.276	1.16433	0.253774	4.58808	4.47348e-06	0.00153296	ENSOCUG00000021337.3	Oryctolagus cuniculus neutrophil cytosolic factor 4 (NCF4), mRNA. [Source:RefSeq mRNA;Acc:NM_001082654]	4	85024948	85038594	-1	NCF4	NCF4	NCF4	1262
ENSOCUG00000004719	148.641	1.17106	0.284508	4.1161	3.85338e-05	0.00604522	ENSOCUG00000004719.1	Oryctolagus cuniculus TNF alpha induced protein 8 like 2 (TNFAIP8L2), mRNA. [Source:RefSeq mRNA;Acc:NM_001171296]	13	41040254	41040808	-1	TNFAIP8L2	TNFAIP8L2	TNFAIP8L2	555
ENSOCUG00000011054	384.805	1.17494	0.312861	3.75549	0.000173005	0.0175053	ENSOCUG00000011054.4	phosphatidylinositol-4,5-bisphosphate 3-kinase catalytic subunit delta [Source:HGNC Symbol;Acc:HGNC:8977]	13	140538060	140548617	-1	PIK3CD		PIK3CD	3120
ENSOCUG00000008307	230.103	1.17717	0.345787	3.40431	0.000663316	0.0393844	ENSOCUG00000008307.4	Oryctolagus cuniculus CD1d molecule (CD1D), mRNA. [Source:RefSeq mRNA;Acc:NM_001160282]	13	34954808	35073530	-1	CD1A	CD1C	CD1A	1996
ENSOCUG00000031273	238.343	1.19168	0.270591	4.404	1.06273e-05	0.00244382	ENSOCUG00000031273.1	G protein signaling modulator 3 [Source:HGNC Symbol;Acc:HGNC:13945]	12	20976998	20978064	-1	GPSM3		GPSM3	483
ENSOCUG00000021776	163.967	1.19294	0.334385	3.56756	0.000360321	0.026108	ENSOCUG00000021776.3	POU class 2 homeobox 2 [Source:HGNC Symbol;Acc:HGNC:9213]	GL018789	10945	47075	-1	POU2F2		POU2F2	2597
ENSOCUG00000006113	310.192	1.19421	0.281938	4.23571	2.27832e-05	0.00401642	ENSOCUG00000006113.4	pleckstrin [Source:HGNC Symbol;Acc:HGNC:9070]	2	117737339	117868272	-1	PLEK		PLEK	1665
ENSOCUG00000006010	779.11	1.20108	0.27284	4.40215	1.07185e-05	0.00244382	ENSOCUG00000006010.3	Rho GDP dissociation inhibitor beta [Source:HGNC Symbol;Acc:HGNC:679]	8	24633584	24644955	1	ARHGDIB	ARHGDIB	ARHGDIB	1122
ENSOCUG00000016354	143.159	1.21011	0.358155	3.37872	0.000728234	0.0422129	ENSOCUG00000016354.4	interleukin 6 receptor [Source:HGNC Symbol;Acc:HGNC:6019]	13	38152389	38195019	-1	IL6R		IL6R	1837
ENSOCUG00000008657	616.28	1.22237	0.297945	4.10267	4.08413e-05	0.00623559	ENSOCUG00000008657.3	cell growth regulator with EF-hand domain 1 [Source:HGNC Symbol;Acc:HGNC:16962]	2	158957495	158963170	1	CGREF1		CGREF1	1145
ENSOCUG00000004288	558.17	1.22315	0.29199	4.189	2.80187e-05	0.00465165	ENSOCUG00000004288.2	LIM domain containing 2 [Source:HGNC Symbol;Acc:HGNC:28142]	19	48558866	48559588	-1	LIMD2	LIMD2	LIMD2	387
ENSOCUG00000029235	2028.2	1.22902	0.324154	3.79148	0.000149752	0.0155566	ENSOCUG00000029235.2	Metallothionein-1A [Source:UniProtKB/Swiss-Prot;Acc:P11957]	5	12927625	12936574	1				410
ENSOCUG00000006381	80.7262	1.23113	0.360338	3.4166	0.000634073	0.0380444	ENSOCUG00000006381.4	lymphocyte antigen 86 [Source:HGNC Symbol;Acc:HGNC:16837]	12	362115	431014	1	LY86	LY86	LY86	661
ENSOCUG00000013268	2290.02	1.25033	0.367813	3.39937	0.00067542	0.0399586	ENSOCUG00000013268.4	ADP/ATP translocase 2; AltName: Full=ADP,ATP carrier protein 2; AltName: Full=Adenine nucleotide translocator 2; Short=ANT 2; AltName: Full=Solute carrier family 25 member 5; Contains: ADP/ATP translocase 2, N-terminally processed	X	68185720	68188506	1	SLC25A5	SLC25A5	ADT2	1252
ENSOCUG00000025954	248.85	1.25368	0.319072	3.92915	8.52454e-05	0.0107907	ENSOCUG00000025954.3	inositol polyphosphate-5-phosphatase D [Source:HGNC Symbol;Acc:HGNC:6079]	GL018736	590544	717259	1	INPP5D		INPP5D	2922
ENSOCUG00000007427	383.354	1.27035	0.371504	3.41948	0.000627408	0.037777	ENSOCUG00000007427.4	FAT atypical cadherin 3 [Source:HGNC Symbol;Acc:HGNC:23112]	1	124022789	124557115	-1	FAT3		FAT3	13793
ENSOCUG00000016500	192.636	1.27949	0.353114	3.62345	0.000290698	0.0231207	ENSOCUG00000016500.4	DNA damage-regulated autophagy modulator protein 1; AltName: Full=Damage-regulated autophagy modulator	4	81177459	81217804	1	DRAM1	DRAM1	DRAM1	2078
ENSOCUG00000017684	69.1086	1.27972	0.356334	3.59136	0.000328961	0.0248904	ENSOCUG00000017684.4	Src like adaptor [Source:HGNC Symbol;Acc:HGNC:10902]	3	148781918	148840524	-1	SLA		SLA	948
ENSOCUG00000001151	109.385	1.28326	0.371444	3.45478	0.000550747	0.0336247	ENSOCUG00000001151.4	dual adaptor of phosphotyrosine and 3-phosphoinositides 1 [Source:HGNC Symbol;Acc:HGNC:16500]	15	50001714	50057743	-1	DAPP1	DAPP1	DAPP1	1311
ENSOCUG00000005377	162.509	1.28928	0.381123	3.38283	0.000717421	0.0418699	ENSOCUG00000005377.4	leupaxin [Source:HGNC Symbol;Acc:HGNC:14061]	1	191608049	191651617	-1	LPXN		LPXN	1759
ENSOCUG00000005579	760.536	1.29392	0.388747	3.32843	0.000873373	0.0471219	ENSOCUG00000005579.4	Integrin beta-3; AltName: Full=Platelet membrane glycoprotein IIIa; Short=GPIIIa; AltName: CD_antigen=CD61; Flags: Precursor	19	46700292	46761552	1	ITGB3		ITB3	4067
ENSOCUG00000027566	516.345	1.3339	0.356476	3.74191	0.000182626	0.0179477	ENSOCUG00000027566.3	Leukocyte antigen CD37; AltName: Full=Tetraspanin-26; Short=Tspan-26; AltName: CD_antigen=CD37	GL019240	28825	40830	-1	CD37	CD37	CD37	2388
ENSOCUG00000027681	347.109	1.33552	0.2919	4.57527	4.75612e-06	0.00153452	ENSOCUG00000027681.2	Glia maturation factor gamma; Short=GMF-gamma	5	626740	632632	1	GMFG		GMFG	1212
ENSOCUG00000007607	853.919	1.33903	0.293909	4.55593	5.21553e-06	0.00165158	ENSOCUG00000007607.4	SAM and HD domain containing deoxynucleoside triphosphate triphosphohydrolase 1 [Source:HGNC Symbol;Acc:HGNC:15925]	4	3127587	3171048	1	SAMHD1		SAMHD1	1993
ENSOCUG00000004027	452.625	1.35708	0.382139	3.55128	0.000383358	0.0273177	ENSOCUG00000004027.4	TRAF3 interacting protein 3 [Source:HGNC Symbol;Acc:HGNC:30766]	16	62890843	62911114	-1	TRAF3IP3	TRAF3IP3	TRAF3IP3	1758
ENSOCUG00000017745	555.795	1.36102	0.398927	3.41169	0.000645608	0.0384666	ENSOCUG00000017745.4	DNA polymerase epsilon, catalytic subunit [Source:HGNC Symbol;Acc:HGNC:9177]	GL018804	949710	1009867	1	POLE		POLE	7221
ENSOCUG00000004485	83.7226	1.36974	0.388104	3.5293	0.000416657	0.0289245	ENSOCUG00000004485.4	E2F transcription factor 8 [Source:HGNC Symbol;Acc:HGNC:24727]	1	158156036	158171533	-1	E2F8	E2F8	E2F8	3517
ENSOCUG00000022946	286.445	1.38641	0.352997	3.92753	8.58211e-05	0.0107907	ENSOCUG00000022946.3	vav guanine nucleotide exchange factor 1 [Source:HGNC Symbol;Acc:HGNC:12657]	GL019458	21	27537	-1	VAV1		VAV1	2082
ENSOCUG00000010524	2588.16	1.38683	0.356453	3.89064	9.99806e-05	0.0119557	ENSOCUG00000010524.4	Retinol-binding protein 4; AltName: Full=Plasma retinol-binding protein; Short=PRBP; Short=RBP; Flags: Precursor	18	41282998	41288837	-1	RBP4		RET4	1609
ENSOCUG00000023896	154.51	1.3878	0.311221	4.4592	8.22656e-06	0.0021968	ENSOCUG00000023896.3	E2F transcription factor 2 [Source:HGNC Symbol;Acc:HGNC:3114]	13	129693986	129718923	1	E2F2	E2F2	E2F2	2519
ENSOCUG00000011550	85.9742	1.39313	0.397959	3.50068	0.000464072	0.0305566	ENSOCUG00000011550.4	Oryctolagus cuniculus CD86 molecule (CD86), mRNA. [Source:RefSeq mRNA;Acc:NM_001082208]	14	96930326	97000623	-1	CD86	CD86	CD86	2115
ENSOCUG00000002358	775.813	1.3948	0.344782	4.04546	5.22211e-05	0.00738001	ENSOCUG00000002358.4	Rho GTPase activating protein 30 [Source:HGNC Symbol;Acc:HGNC:27414]	13	31916807	31935741	1	ARHGAP30		ARHGAP30	3933
ENSOCUG00000024577	134.16	1.39764	0.40152	3.48087	0.000499789	0.031802	ENSOCUG00000024577.3	osteoclast associated Ig-like receptor [Source:HGNC Symbol;Acc:HGNC:29960]	GL018924	37927	39676	1	OSCAR		OSCAR	1252
ENSOCUG00000000763	603.07	1.39775	0.315036	4.43679	9.13083e-06	0.00236572	ENSOCUG00000000763.4	phospholipase A2 group VII [Source:HGNC Symbol;Acc:HGNC:9040]	12	36055494	36075754	-1	PLA2G7	PLA2G7	PLA2G7	1851
ENSOCUG00000016718	190.371	1.40134	0.419916	3.33719	0.000846296	0.0465327	ENSOCUG00000016718.3	mesenteric estrogen dependent adipogenesis [Source:HGNC Symbol;Acc:HGNC:25926]	GL018702	1322142	1347115	1	MEDAG		MEDAG	1870
ENSOCUG00000010785	44.0791	1.40156	0.418367	3.35008	0.000807895	0.0448539	ENSOCUG00000010785.4	Cell surface glycoprotein CD200 receptor 1; AltName: Full=CD200 cell surface glycoprotein receptor; AltName: Full=Cell surface glycoprotein OX2 receptor 1; Flags: Precursor	14	106257575	106292823	1	ENSOCUG00000010785		MO2R1	1945
ENSOCUG00000005968	75.5519	1.41342	0.420285	3.363	0.000771007	0.0439474	ENSOCUG00000005968.4	P2Y receptor family member 8 [Source:HGNC Symbol;Acc:HGNC:15524]	AAGW02081159	11189	12337	1	P2RY8		P2RY8	1149
ENSOCUG00000010718	2252.39	1.41856	0.386731	3.66808	0.000244375	0.0208941	ENSOCUG00000010718.4	TIMP metallopeptidase inhibitor 1 [Source:HGNC Symbol;Acc:HGNC:11820]	X	32653959	32658564	1	TIMP1	TIMP1	TIMP1	872
ENSOCUG00000002253	1147.77	1.44041	0.335876	4.28853	1.79861e-05	0.00337981	ENSOCUG00000002253.4	coronin 1A [Source:HGNC Symbol;Acc:HGNC:2252]	6	18516450	18520088	1	CORO1A		CORO1A	1446
ENSOCUG00000003535	3449.09	1.44561	0.28532	5.06663	4.04927e-07	0.000216383	ENSOCUG00000003535.4	ceruloplasmin [Source:HGNC Symbol;Acc:HGNC:2295]	14	42965454	43043654	-1	CP	CP	CP	4168
ENSOCUG00000010449	162.35	1.44606	0.428726	3.37293	0.000743742	0.0429662	ENSOCUG00000010449.3	Adenosine receptor A2b [Source:UniProtKB/Swiss-Prot;Acc:Q32ZE2]	19	3721455	3747119	1	ADORA2B		ADORA2B	2388
ENSOCUG00000023340	82.9035	1.44706	0.380447	3.80358	0.000142622	0.0150546	ENSOCUG00000023340.3	sialic acid binding Ig like lectin 15 [Source:HGNC Symbol;Acc:HGNC:27596]	9	87275744	87290971	1	SIGLEC15	SIGLEC15	SIGLEC15	1203
ENSOCUG00000008595	126.389	1.45095	0.407776	3.55821	0.000373393	0.026941	ENSOCUG00000008595.3	ecotropic viral integration site 2B [Source:HGNC Symbol;Acc:HGNC:3500]	19	20908262	20910322	-1	EVI2B		EVI2B	1368
ENSOCUG00000023225	231.022	1.46494	0.398483	3.67629	0.000236651	0.0205601	ENSOCUG00000023225.3	Granulocyte-macrophage colony-stimulating factor receptor subunit alpha; Short=GM-CSF-R-alpha; Short=GMCSFR-alpha; Short=GMR-alpha; AltName: Full=CDw116; AltName: CD_antigen=CD116; Flags: Precursor	GL018887	543560	550186	1	CSF2RA	CSF2RA	CSF2R	3098
ENSOCUG00000009374	322.026	1.46541	0.421348	3.4779	0.000505356	0.0320059	ENSOCUG00000009374.4	interferon regulatory factor 4 [Source:HGNC Symbol;Acc:HGNC:6119]	GL018747	1066655	1083380	1	IRF4		IRF4	2874
ENSOCUG00000011279	96.401	1.46559	0.364647	4.0192	5.83955e-05	0.0079251	ENSOCUG00000011279.4	E3 ubiquitin-protein ligase MARCH1; AltName: Full=Membrane-associated RING finger protein 1; AltName: Full=Membrane-associated RING-CH protein I; Short=MARCH-I; AltName: Full=RING finger protein 171; AltName: Full=RING-type E3 ubiquitin transferase MARCH1	GL018701	6327811	6985247	-1	2001-03-01	2001-03-01	MARH1	2868
ENSOCUG00000009566	1359.99	1.46582	0.40607	3.60978	0.000306461	0.0238204	ENSOCUG00000009566.4	S100 calcium binding protein A8 [Source:HGNC Symbol;Acc:HGNC:10498]	13	39004122	39005042	1	S100A8	S100A8	S100A8	308
ENSOCUG00000000471	86.0839	1.4675	0.440173	3.33391	0.000856343	0.0467325	ENSOCUG00000000471.4	Rho GTPase activating protein 15 [Source:HGNC Symbol;Acc:HGNC:21030]	7	81478944	82138760	1	ARHGAP15	ARHGAP15	ARHGAP15	1577
ENSOCUG00000013551	441.057	1.47794	0.339882	4.34839	1.37139e-05	0.00283883	ENSOCUG00000013551.4	CD48 antigen; AltName: Full=B-lymphocyte activation marker BLAST-1; AltName: Full=BCM1 surface antigen; AltName: Full=Leukocyte antigen MEM-102; AltName: Full=SLAM family member 2; Short=SLAMF2; AltName: Full=Signaling lymphocytic activation molecule 2; AltName: Full=TCT.1; AltName: CD_antigen=CD48; Flags: Precursor	13	32378947	32393488	1	CD48		CD48	981
ENSOCUG00000016719	123.909	1.48259	0.366471	4.04559	5.21915e-05	0.00738001	ENSOCUG00000016719.4	Hematopoietically-expressed homeobox protein HHEX; Short=Homeobox protein HEX; AltName: Full=Homeobox protein PRH	18	40477432	40483978	1	HHEX	HHEX	HHEX	2365
ENSOCUG00000025569	138.646	1.48465	0.427638	3.47174	0.000517093	0.0324849	ENSOCUG00000025569.3	C-C motif chemokine receptor 7 [Source:HGNC Symbol;Acc:HGNC:1608]	19	41676086	41685430	-1	CCR7	CCR7	CCR7	1813
ENSOCUG00000015833	98.2698	1.48546	0.399108	3.72194	0.000197701	0.0187815	ENSOCUG00000015833.4	SAM domain, SH3 domain and nuclear localization signals 1 [Source:HGNC Symbol;Acc:HGNC:10528]	14	142371306	142429234	-1	SAMSN1		SAMSN1	1047
ENSOCUG00000015842	146.175	1.49482	0.391531	3.81789	0.000134598	0.0145795	ENSOCUG00000015842.4	GRB2 related adaptor protein [Source:HGNC Symbol;Acc:HGNC:4562]	GL018817	667721	688661	1	GRAP		GRAP	1029
ENSOCUG00000012271	84.5811	1.50367	0.374394	4.01626	5.91288e-05	0.00796144	ENSOCUG00000012271.4	Oryctolagus cuniculus TNF superfamily member 13b (TNFSF13B), mRNA. [Source:RefSeq mRNA;Acc:NM_001099964]	8	110029565	110062140	1	TNLG7A	TNLG7A		1439
ENSOCUG00000015850	78.1867	1.51758	0.420313	3.6106	0.000305494	0.0238204	ENSOCUG00000015850.4	solute carrier family 36 member 2 [Source:HGNC Symbol;Acc:HGNC:18762]	3	32857619	32888547	-1	SLC36A2		SLC36A2	1504
ENSOCUG00000007128	55.0253	1.52978	0.421549	3.62895	0.000284581	0.0229544	ENSOCUG00000007128.4	Caspase-8; Short=CASP-8; AltName: Full=Apoptotic cysteine protease; AltName: Full=Apoptotic protease Mch-5; AltName: Full=CAP4; AltName: Full=FADD-homologous ICE/ced-3-like protease; AltName: Full=FADD-like ICE; Short=FLICE; AltName: Full=ICE-like apoptotic protease 5; AltName: Full=MORT1-associated ced-3 homolog; Short=MACH; Contains: Caspase-8 subunit p18; Contains: Caspase-8 subunit p10; Flags…	7	142060222	142073386	1	CASP8		CASP8	921
ENSOCUG00000003958	388.714	1.53407	0.458438	3.34629	0.000819005	0.0451774	ENSOCUG00000003958.4	CD163 molecule [Source:HGNC Symbol;Acc:HGNC:1631]	8	33365792	33389868	-1	CD163		CD163	3213
ENSOCUG00000011981	1069.61	1.55016	0.427015	3.63023	0.000283167	0.0229486	ENSOCUG00000011981.4	protein tyrosine phosphatase receptor type C [Source:HGNC Symbol;Acc:HGNC:9666]	16	72475315	72588651	-1	PTPRC	PTPRC	PTPRC	4590
ENSOCUG00000007762	44.8343	1.55906	0.439016	3.55125	0.000383406	0.0273177	ENSOCUG00000007762.4	spectrin alpha, erythrocytic 1 [Source:HGNC Symbol;Acc:HGNC:11272]	13	34408157	34487801	1	SPTA1		SPTA1	7390
ENSOCUG00000014420	555.422	1.57867	0.279501	5.64816	1.62173e-08	1.54064e-05	ENSOCUG00000014420.4	CD53 molecule [Source:HGNC Symbol;Acc:HGNC:1686]	13	53275168	53297922	-1	CD53	CD53	CD53	1261
ENSOCUG00000010856	958.807	1.58009	0.413354	3.8226	0.000132053	0.0145795	ENSOCUG00000010856.4	zinc finger CCCH-type containing 12A [Source:HGNC Symbol;Acc:HGNC:26259]	GL018704	982017	989469	-1	ZC3H12A		ZC3H12A	2444
ENSOCUG00000005775	307.496	1.58514	0.404625	3.91756	8.94504e-05	0.011165	ENSOCUG00000005775.4	MYB proto-oncogene like 2 [Source:HGNC Symbol;Acc:HGNC:7548]	GL018718	3033681	3064603	1	MYBL2	MYBL2	MYBL2	2374
ENSOCUG00000008519	62.1036	1.58791	0.393801	4.03226	5.52432e-05	0.00768015	ENSOCUG00000008519.3	G protein-coupled receptor 65 [Source:HGNC Symbol;Acc:HGNC:4517]	20	17375482	17376492	-1	GPR65		GPR65	1011
ENSOCUG00000000631	132.763	1.5901	0.415646	3.82561	0.000130446	0.0145793	ENSOCUG00000000631.4	T cell activation RhoGTPase activating protein [Source:HGNC Symbol;Acc:HGNC:15669]	12	148997415	149004316	-1	TAGAP	TAGAP	TAGAP	2106
ENSOCUG00000010636	327.289	1.60335	0.441014	3.6356	0.000277334	0.0227559	ENSOCUG00000010636.4	X-prolyl aminopeptidase 2 [Source:HGNC Symbol;Acc:HGNC:12823]	X	104171969	104226751	1	XPNPEP2		XPNPEP2	3884
ENSOCUG00000009659	316.818	1.62135	0.252713	6.4158	1.40086e-10	2.39546e-07	ENSOCUG00000009659.3	lymphatic vessel endothelial hyaluronan receptor 1 [Source:HGNC Symbol;Acc:HGNC:14687]	1	152332847	152347855	-1	LYVE1	LYVE1	LYVE1	1852
ENSOCUG00000008632	4360.55	1.6266	0.44264	3.67477	0.000238064	0.0205601	ENSOCUG00000008632.4	Oryctolagus cuniculus S100 calcium binding protein A9 (S100A9), mRNA. [Source:RefSeq mRNA;Acc:NM_001256473]	13	39032053	39034219	-1	S100A9	S100A9		551
ENSOCUG00000026625	92.9049	1.63357	0.385633	4.23606	2.27473e-05	0.00401642	ENSOCUG00000026625.1	basic leucine zipper ATF-like transcription factor [Source:HGNC Symbol;Acc:HGNC:958]	20	29590501	29610929	-1	BATF	BATF	BATF	378
ENSOCUG00000007434	395.859	1.64554	0.471651	3.4889	0.000485004	0.0313771	ENSOCUG00000007434.4	peptidoglycan recognition protein 1 [Source:HGNC Symbol;Acc:HGNC:8904]	AAGW02083348	1103	3517	-1	PGLYRP1	PGLYRP1	PGLYRP1	661
ENSOCUG00000016865	67.5465	1.66076	0.461361	3.59971	0.000318573	0.0243196	ENSOCUG00000016865.4	zinc finger protein 831 [Source:HGNC Symbol;Acc:HGNC:16167]	GL018755	561904	611441	1	ZNF831	ZNF831	ZNF831	4832
ENSOCUG00000003658	80.6075	1.66135	0.408385	4.06808	4.74017e-05	0.00698766	ENSOCUG00000003658.1	chemokine (C-C motif) receptor 1 [Source:NCBI gene;Acc:100328940]	9	14443034	14444089	-1	CCR1	CCR1		1056
ENSOCUG00000007081	148.406	1.67992	0.448785	3.74326	0.000181645	0.0179477	ENSOCUG00000007081.3	ELL associated factor 2 [Source:HGNC Symbol;Acc:HGNC:23115]	14	97116416	97170142	-1	EAF2	EAF2	EAF2	1610
ENSOCUG00000002481	4611.15	1.70012	0.453647	3.74768	0.000178478	0.0178851	ENSOCUG00000002481.2	Oryctolagus cuniculus matrix metallopeptidase 13 (MMP13), mRNA. [Source:RefSeq mRNA;Acc:NM_001082037]	1	113615791	113627810	1	MMP13	MMP13	MMP13	3089
ENSOCUG00000027626	88.7956	1.70324	0.491781	3.46341	0.000533379	0.0330098	ENSOCUG00000027626.3	T-cell surface glycoprotein CD3 zeta chain; AltName: Full=T-cell receptor T3 zeta chain; AltName: CD_antigen=CD247; Flags: Precursor	13	25458221	25538435	1	CD247		CD3Z	768
ENSOCUG00000024395	44.8424	1.74287	0.456898	3.81458	0.000136416	0.0145795	ENSOCUG00000024395.2	Putative P2Y purinoceptor 10; Short=P2Y10; AltName: Full=P2Y-like receptor	X	70708925	70710145	1	ENSOCUG00000024395		P2Y10	1153
ENSOCUG00000023797	90.3366	1.76234	0.510246	3.4539	0.000552547	0.0336247	ENSOCUG00000023797.2	Bone morphogenetic protein 8A; Short=BMP-8A; Flags: Precursor	13	126975130	127003260	-1	ENSOCUG00000023797		BMP8A	2298
ENSOCUG00000000418	25.8235	1.7713	0.499155	3.5486	0.000387292	0.027371	ENSOCUG00000000418.3	purinergic receptor P2Y13 [Source:HGNC Symbol;Acc:HGNC:4537]	14	45247968	45249466	-1	P2RY13		P2RY13	1068
ENSOCUG00000011402	57.9183	1.77812	0.490657	3.62395	0.000290133	0.0231207	ENSOCUG00000011402.4	interleukin 7 receptor [Source:HGNC Symbol;Acc:HGNC:6024]	11	57148999	57174880	1	IL7R	IL7R	IL7R	1377
ENSOCUG00000016940	2088.71	1.7924	0.46659	3.84148	0.000122294	0.0138492	ENSOCUG00000016940.3	Oryctolagus cuniculus hemopexin (HPX), mRNA. [Source:RefSeq mRNA;Acc:NM_001082760]	1	147446113	147478615	-1	TRIM3	TRIM3	TRIM3	3948
ENSOCUG00000001046	10071.9	1.80086	0.408517	4.40829	1.04189e-05	0.00244382	ENSOCUG00000001046.4	integrin binding sialoprotein [Source:HGNC Symbol;Acc:HGNC:5341]	15	62360008	62369358	-1	IBSP		IBSP	1111
ENSOCUG00000026334	206.553	1.80122	0.419152	4.2973	1.72894e-05	0.00332191	ENSOCUG00000026334.3	glycoprotein nmb [Source:HGNC Symbol;Acc:HGNC:4462]	10	8328055	8360348	1	GPNMB	GPNMB	GPNMB	2452
ENSOCUG00000017432	212.497	1.80211	0.392998	4.58553	4.52835e-06	0.00153296	ENSOCUG00000017432.4	Oryctolagus cuniculus selectin L (SELL), mRNA. [Source:RefSeq mRNA;Acc:NM_001082352]	13	21807319	21830779	-1	SELL	SELL	SELL	1671
ENSOCUG00000025722	61.4975	1.81661	0.487565	3.72589	0.000194628	0.0187196	ENSOCUG00000025722.1	alpha hemoglobin stabilizing protein [Source:HGNC Symbol;Acc:HGNC:18075]	GL018752	799320	799840	1	AHSP	AHSP	AHSP	309
ENSOCUG00000003641	60.8632	1.8258	0.544211	3.35495	0.000793789	0.0446815	ENSOCUG00000003641.4	LIM homeobox 8 [Source:HGNC Symbol;Acc:HGNC:28838]	13	90499617	90525647	-1	LHX8		LHX8	1492
ENSOCUG00000014337	117.304	1.83723	0.469599	3.91233	9.1409e-05	0.0112453	ENSOCUG00000014337.4	High affinity immunoglobulin alpha and immunoglobulin mu Fc receptor; AltName: Full=Fc alpha/mu receptor; AltName: CD_antigen=CD351; Flags: Precursor	16	65419982	65429838	1	FCAMR		FCAMR	1730
ENSOCUG00000029611	89.0896	1.86455	0.356595	5.22876	1.70653e-07	0.000116726	ENSOCUG00000029611.2	interleukin 7 [Source:HGNC Symbol;Acc:HGNC:6023]	3	94498029	94537210	-1	IL7	IL7	IL7	1332
ENSOCUG00000039006	60.2811	1.89376	0.378184	5.00752	5.51362e-07	0.00026938	ENSOCUG00000039006.1		12	20411029	20412230	1				207
ENSOCUG00000014380	269.339	1.90042	0.29825	6.37189	1.86714e-10	2.90256e-07	ENSOCUG00000014380.4	ATP binding cassette subfamily A member 6 [Source:HGNC Symbol;Acc:HGNC:36]	19	52930414	52999575	-1	ABCA6		ABCA6	5012
ENSOCUG00000010701	44.5386	1.90194	0.477568	3.98257	6.81753e-05	0.00896768	ENSOCUG00000010701.4	Hemogen; AltName: Full=Erythroid differentiation-associated gene protein; Short=EDAG-1; AltName: Full=Hemopoietic gene protein; AltName: Full=Negative differentiation regulator protein	1	15095782	15146910	1	HEMGN	HEMGN	HEMGN	1951
ENSOCUG00000005519	20.9422	1.90484	0.54158	3.5172	0.000436129	0.0297124	ENSOCUG00000005519.4	armadillo repeat containing 12 [Source:HGNC Symbol;Acc:HGNC:21099]	12	25794976	25808030	1	ARMC12	ARMC12	ARMC12	2620
ENSOCUG00000014423	178.257	1.92749	0.440882	4.3719	1.2317e-05	0.00266608	ENSOCUG00000014423.4	IKAROS family zinc finger 1 [Source:HGNC Symbol;Acc:HGNC:13176]	GL018745	1730396	1850007	1	IKZF1	IKZF1	IKZF1	2024
ENSOCUG00000023566	112.714	1.93101	0.54739	3.52767	0.000419236	0.0289245	ENSOCUG00000023566.3	Immunoglobulin lambda variable 4-69; Flags: Precursor	21	4564806	4587133	1	IGL		LV469	552
ENSOCUG00000013916	190.881	1.9548	0.47815	4.08827	4.34608e-05	0.00651364	ENSOCUG00000013916.4	protein kinase C beta [Source:HGNC Symbol;Acc:HGNC:9395]	6	14533568	14890649	1	PRKCB		PRKCB	3068
ENSOCUG00000021584	131.905	1.95538	0.46438	4.21072	2.54555e-05	0.00426754	ENSOCUG00000021584.3	docking protein 3 [Source:HGNC Symbol;Acc:HGNC:24583]	3	58009827	58014524	-1	DOK3	DOK3		1559
ENSOCUG00000006703	566.464	1.97811	0.458226	4.31688	1.5825e-05	0.00318361	ENSOCUG00000006703.3	lymphotoxin beta [Source:HGNC Symbol;Acc:HGNC:6711]	12	20405445	20407151	-1	LTB	LTB	LTB	874
ENSOCUG00000010621	293.406	1.99569	0.435792	4.57947	4.66164e-06	0.00153296	ENSOCUG00000010621.4	Bruton tyrosine kinase [Source:HGNC Symbol;Acc:HGNC:1133]	X	88008132	88035900	1	BTK	BTK	BTK	2029
ENSOCUG00000007268	74.1768	2.01386	0.450559	4.46969	7.83347e-06	0.00216052	ENSOCUG00000007268.3	triggering receptor expressed on myeloid cells like 2 [Source:HGNC Symbol;Acc:HGNC:21092]	12	30949379	30957841	-1	TREML2		TREML2	1583
ENSOCUG00000017422	69.7621	2.0251	0.432817	4.67889	2.88427e-06	0.00112217	ENSOCUG00000017422.4	integrin subunit alpha X [Source:HGNC Symbol;Acc:HGNC:6152]	GL018752	960018	978682	-1	ITGAX		ITGAX	3299
ENSOCUG00000036628	35.3666	2.05669	0.551559	3.72887	0.000192338	0.0186873	ENSOCUG00000036628.1	Leukocyte immunoglobulin-like receptor subfamily A member 6; AltName: Full=Immunoglobulin-like transcript 8; Short=ILT-8; AltName: Full=Leukocyte Ig-like receptor; Flags: Precursor	GL018980	299100	307716	-1			LIRA6	1575
ENSOCUG00000012566	308.479	2.0618	0.363754	5.66812	1.44377e-08	1.51195e-05	ENSOCUG00000012566.4	POU class 2 homeobox associating factor 1 [Source:HGNC Symbol;Acc:HGNC:9211]	1	105028595	105052636	1	POU2AF1	POU2AF1	POU2AF1	1145
ENSOCUG00000011021	33.6608	2.07289	0.549162	3.77464	0.000160236	0.0163098	ENSOCUG00000011021.4	myosin binding protein H [Source:HGNC Symbol;Acc:HGNC:7552]	16	68604324	68612080	1	MYBPH	MYBPH	MYBPH	2550
ENSOCUG00000006919	30.7911	2.08878	0.549521	3.80109	0.000144063	0.0151133	ENSOCUG00000006919.4	Oryctolagus cuniculus solute carrier family 5 member 11 (SLC5A11), mRNA. [Source:RefSeq mRNA;Acc:NM_001082193]	6	15452557	15492704	1	SLC5A11		SLC5A11	2156
ENSOCUG00000000877	23.6725	2.0916	0.604403	3.4606	0.000538966	0.0331522	ENSOCUG00000000877.4	Mast cell-expressed membrane protein 1	GL018767	800416	801768	-1	ENSOCUG00000000877		MCEM1	462
ENSOCUG00000026988	2342.39	2.09835	0.481521	4.35775	1.31406e-05	0.00277412	ENSOCUG00000026988.3	chitinase 3 like 1 [Source:HGNC Symbol;Acc:HGNC:1932]	16	68595451	68601787	1	CHI3L1	CHI3L1	CHI3L1	1667
ENSOCUG00000029313	75.4599	2.1415	0.593097	3.6107	0.00030537	0.0238204	ENSOCUG00000029313.2	B cell scaffold protein with ankyrin repeats 1 [Source:HGNC Symbol;Acc:HGNC:18233]	15	47660435	48014631	-1	BANK1		BANK1	3296
ENSOCUG00000004499	89.4048	2.18036	0.629666	3.46273	0.00053472	0.0330098	ENSOCUG00000004499.4	solute carrier family 4 member 1 (Diego blood group) [Source:HGNC Symbol;Acc:HGNC:11027]	19	44560251	44573628	-1	SLC4A1	SLC4A1	SLC4A1	3569
ENSOCUG00000021108	128.761	2.1863	0.531596	4.1127	3.91061e-05	0.00605801	ENSOCUG00000021108.2	Transcription factor Spi-B	GL019942	21	1413	1	SPIB		SPIB	659
ENSOCUG00000003701	115.274	2.19525	0.536369	4.09281	4.26181e-05	0.00644928	ENSOCUG00000003701.1	Oryctolagus cuniculus toll like receptor 10 (TLR10), mRNA. [Source:RefSeq mRNA;Acc:NM_001297501]	2	28198316	28200748	-1	TLR10	TLR10	TLR10	2433
ENSOCUG00000004766	76.7126	2.21675	0.461231	4.80616	1.53858e-06	0.000657741	ENSOCUG00000004766.3	Leukocyte immunoglobulin-like receptor subfamily A member 6; Short=Leukocyte immunoglobulin-like receptor E; Flags: Precursor	GL018980	47794	301345	-1	ENSOCUG00000004766		LIRA6	1164
ENSOCUG00000005126	85.6656	2.22588	0.536534	4.14864	3.34463e-05	0.00534516	ENSOCUG00000005126.2	ras homolog family member H [Source:HGNC Symbol;Acc:HGNC:686]	2	29498139	29498714	1	RHOH	RHOH	RHOH	576
ENSOCUG00000013412	70.6169	2.22658	0.603777	3.68774	0.000226251	0.0205228	ENSOCUG00000013412.3	C-C motif chemokine ligand 13 [Source:HGNC Symbol;Acc:HGNC:10611]	19	23792082	23794357	1				1189
ENSOCUG00000009047	48.5866	2.23047	0.643786	3.46462	0.000530985	0.0330098	ENSOCUG00000009047.4	Fc receptor like 2 [Source:HGNC Symbol;Acc:HGNC:14875]	13	35464289	35484979	1	FCRL2	FCRL2	FCRL2	2026
ENSOCUG00000011753	1689.49	2.23893	0.478623	4.67785	2.89899e-06	0.00112217	ENSOCUG00000011753.3	dentin matrix acidic phosphoprotein 1 [Source:HGNC Symbol;Acc:HGNC:2932]	15	62506651	62519253	-1	DMP1		DMP1	2732
ENSOCUG00000016462	33.5968	2.24944	0.616267	3.6501	0.000262137	0.0219733	ENSOCUG00000016462.4	interleukin 1 receptor like 1 [Source:HGNC Symbol;Acc:HGNC:5998]	2	90078180	90095111	-1	IL1RL1		IL1RL1	1774
ENSOCUG00000015236	49.6584	2.2574	0.661162	3.4143	0.000639471	0.0382341	ENSOCUG00000015236.2	Granzyme A; AltName: Full=CTL tryptase; AltName: Full=Cytotoxic T-lymphocyte proteinase 1; AltName: Full=Fragmentin-1; AltName: Full=Granzyme-1; AltName: Full=Hanukkah factor; Short=H factor; Short=HF; Flags: Precursor	11	71073774	71082586	1	ENSOCUG00000015236	LOC100346285	GRAA	792
ENSOCUG00000008258	33.2567	2.28495	0.655052	3.48819	0.000486296	0.0313771	ENSOCUG00000008258.4	Tyrosine-protein phosphatase non-receptor type 7; AltName: Full=Hematopoietic protein-tyrosine phosphatase; Short=HEPTP; AltName: Full=Protein-tyrosine phosphatase LC-PTP	16	69512469	69513860	1	PTPN7		PTN7	339
ENSOCUG00000039667	38.8595	2.28633	0.57872	3.95066	7.79353e-05	0.00994548	ENSOCUG00000039667.1	Tyrosine-protein phosphatase non-receptor type 7; AltName: Full=Hematopoietic protein-tyrosine phosphatase; Short=HEPTP; AltName: Full=Protein-tyrosine phosphatase LC-PTP	16	69505726	69510837	1			PTN7	351
ENSOCUG00000015721	80.9824	2.30604	0.545063	4.23078	2.32886e-05	0.00401657	ENSOCUG00000015721.4	CD180 molecule [Source:HGNC Symbol;Acc:HGNC:6726]	11	83360171	83372369	-1	CD180	CD180	CD180	2433
ENSOCUG00000002982	53.6424	2.31357	0.655295	3.53059	0.00041464	0.0289245	ENSOCUG00000002982.4	myelin regulatory factor like [Source:HGNC Symbol;Acc:HGNC:26316]	4	48851331	49114377	1	MYRFL		MYRFL	2981
ENSOCUG00000027875	23.5014	2.3641	0.59766	3.95558	7.6348e-05	0.00989054	ENSOCUG00000027875.2	60S ribosomal protein L28; AltName: Full=Large ribosomal subunit protein eL28	7	59308898	59309314	-1	ENSOCUG00000027875		RL28	417
ENSOCUG00000005603	24.0788	2.37716	0.678962	3.50117	0.000463227	0.0305566	ENSOCUG00000005603.4	thymocyte expressed, positive selection associated 1 [Source:HGNC Symbol;Acc:HGNC:29109]	4	38502909	38543669	-1	TESPA1	TESPA1	TESPA1	2225
ENSOCUG00000015478	23.3849	2.40197	0.613459	3.91546	9.02334e-05	0.0111811	ENSOCUG00000015478.1	C-C motif chemokine ligand 22 [Source:HGNC Symbol;Acc:HGNC:10621]	5	13517448	13520051	1	CCL22	CCL22	CCL22	282
ENSOCUG00000026372	21.2609	2.42048	0.691563	3.50002	0.00046523	0.0305566	ENSOCUG00000026372.2	cannabinoid receptor 2 [Source:HGNC Symbol;Acc:HGNC:2160]	13	129430235	129438221	1	CNR2		CNR2	1554
ENSOCUG00000006698	40.8228	2.43316	0.63756	3.81636	0.000135433	0.0145795	ENSOCUG00000006698.4	Oryctolagus cuniculus tumor necrosis factor (TNF), mRNA. [Source:RefSeq mRNA;Acc:NM_001082263]	12	20399449	20402001	1	TNF		TNF	1667
ENSOCUG00000010846	59.8961	2.46755	0.670607	3.67957	0.000233624	0.0205601	ENSOCUG00000010846.4	Rho guanine nucleotide exchange factor 18; AltName: Full=114 kDa Rho-specific guanine nucleotide exchange factor; Short=p114-Rho-GEF; Short=p114RhoGEF; AltName: Full=Septin-associated RhoGEF; Short=SA-RhoGEF	GL018767	1003215	1035766	-1	ARHGEF18		ARHGI	1668
ENSOCUG00000005513	455.046	2.47738	0.38312	6.46634	1.00406e-10	2.14617e-07	ENSOCUG00000005513.4	FKBP prolyl isomerase 5 [Source:HGNC Symbol;Acc:HGNC:3721]	12	25474864	25754366	-1	FKBP5	FKBP5	FKBP5	1636
ENSOCUG00000010170	59.3701	2.49485	0.613814	4.0645	4.81352e-05	0.00703515	ENSOCUG00000010170.3	B-cell differentiation antigen CD72; AltName: Full=Lyb-2; AltName: CD_antigen=CD72	1	18292085	18298180	1	CD72		CD72	1233
ENSOCUG00000024433	86.8637	2.51895	0.550042	4.57955	4.65967e-06	0.00153296	ENSOCUG00000024433.3	Fc fragment of IgE receptor II [Source:HGNC Symbol;Acc:HGNC:3612]	GL018767	786379	793414	1	FCER2	FCER2	FCER2	1760
ENSOCUG00000002032	21.7426	2.5333	0.708287	3.57666	0.000348012	0.025979	ENSOCUG00000002032.1	G protein-coupled receptor 18 [Source:HGNC Symbol;Acc:HGNC:4472]	8	100988106	100989101	-1	GPR18	GPR18	GPR18	996
ENSOCUG00000025236	556.153	2.53522	0.409007	6.19848	5.70098e-10	8.12389e-07	ENSOCUG00000025236.3	15 kDa protein A [Source:UniProtKB/Swiss-Prot;Acc:P26202]	9	15281456	15284085	-1				782
ENSOCUG00000003715	77.2428	2.54249	0.576102	4.41326	1.01828e-05	0.00244382	ENSOCUG00000003715.4	Lymphocyte transmembrane adapter 1; AltName: Full=Linker for activation of X cells; AltName: Full=Membrane-associated adapter protein LAX	16	68126555	68135466	-1	LAX1	LAX1	LAX1	1382
ENSOCUG00000007431	54.5792	2.59723	0.52811	4.91798	8.74408e-07	0.000404118	ENSOCUG00000007431.4	kelch like family member 6 [Source:HGNC Symbol;Acc:HGNC:18653]	14	82141443	82205858	1	KLHL6		KLHL6	1869
ENSOCUG00000031900	45.4187	2.6365	0.581143	4.53674	5.71294e-06	0.00174449	ENSOCUG00000031900.1	Interleukin-21 receptor; Short=IL-21 receptor; Short=IL-21R; AltName: Full=Novel interleukin receptor; AltName: CD_antigen=CD360; Flags: Precursor	6	17592681	17615929	1			IL21R	1924
ENSOCUG00000001355	61.016	2.64653	0.744522	3.55467	0.000378457	0.0271917	ENSOCUG00000001355.4	IKAROS family zinc finger 3 [Source:HGNC Symbol;Acc:HGNC:13178]	19	41000050	41113226	-1	IKZF3	IKZF3	IKZF3	1530
ENSOCUG00000026402	55.1868	2.64705	0.643829	4.11142	3.93239e-05	0.00605801	ENSOCUG00000026402.3	Interleukin-2 receptor subunit alpha; Short=IL-2 receptor subunit alpha; Short=IL-2-RA; Short=IL-2R subunit alpha; Short=IL2-RA; AltName: CD_antigen=CD25; Flags: Precursor	GL018910	354080	399992	-1	IL2RA	LOC100338113	IL2RA	1622
ENSOCUG00000017539	605.196	2.64892	0.440689	6.01085	1.8455e-09	2.25415e-06	ENSOCUG00000017539.4	spleen associated tyrosine kinase [Source:HGNC Symbol;Acc:HGNC:11491]	1	77229682	77325389	-1	SYK		SYK	3515
ENSOCUG00000017274	20.1494	2.66074	0.793045	3.35509	0.000793386	0.0446815	ENSOCUG00000017274.4	cytotoxic T-lymphocyte associated protein 4 [Source:HGNC Symbol;Acc:HGNC:2505]	7	144536436	144542379	1	CTLA4		CTLA4	725
ENSOCUG00000013186	74.6207	2.66513	0.656146	4.0618	4.86953e-05	0.0070567	ENSOCUG00000013186.4	Tumor necrosis factor receptor superfamily member 13C; AltName: Full=B-cell-activating factor receptor; AltName: Full=BAFF receptor; Short=BAFF-R; AltName: Full=BLyS receptor 3; AltName: CD_antigen=CD268	GL018734	643385	644585	1	TNFRSF13C		TR13C	816
ENSOCUG00000029128	50.2597	2.69056	0.696718	3.86176	0.000112571	0.0129192	ENSOCUG00000029128.2	C-type lectin domain family 12 member A; AltName: Full=C-type lectin-like molecule 1; Short=CLL-1; AltName: Full=Dendritic cell-associated lectin 2; Short=DCAL-2; AltName: Full=Myeloid inhibitory C-type lectin-like receptor; Short=MICL; AltName: CD_antigen=CD371	8	28838051	28853350	-1	CLEC12A		CL12A	639
ENSOCUG00000014650	21.5232	2.70084	0.729962	3.69998	0.00021562	0.0198336	ENSOCUG00000014650.3	protein phosphatase with EF-hand domain 2 [Source:HGNC Symbol;Acc:HGNC:9244]	15	74487806	74522434	1	PPEF2		PPEF2	2259
ENSOCUG00000033491	75.7829	2.72965	0.623272	4.37955	1.18926e-05	0.00260723	ENSOCUG00000033491.1	B- and T-lymphocyte attenuator; AltName: Full=B- and T-lymphocyte-associated protein; AltName: CD_antigen=CD272; Flags: Precursor	14	106723963	106769284	1			BTLA	576
ENSOCUG00000004345	413.063	2.87786	0.541337	5.31621	1.05954e-07	7.88379e-05	ENSOCUG00000004345.4	CD79b molecule [Source:HGNC Symbol;Acc:HGNC:1699]	19	48736021	48738672	-1	CD79B	CD79B	CD79B	849
ENSOCUG00000015518	333.495	2.88051	0.468768	6.14486	8.00351e-10	1.05277e-06	ENSOCUG00000015518.2	Oryctolagus cuniculus cathelicidin antimicrobial peptide (CAMP), mRNA. [Source:RefSeq mRNA;Acc:NM_001082305]	9	16030275	16031921	1	CAMP	CAMP	CAMP	563
ENSOCUG00000022539	29.6033	2.88846	0.600136	4.81301	1.48676e-06	0.000651886	ENSOCUG00000022539.3	Interleukin-2 receptor subunit alpha; Short=IL-2 receptor subunit alpha; Short=IL-2-RA; Short=IL-2R subunit alpha; Short=IL2-RA; AltName: CD_antigen=CD25; Flags: Precursor	GL018910	18854	32091	1	ENSOCUG00000022539		IL2RA	2532
ENSOCUG00000032768	49.9779	2.89156	0.676915	4.27167	1.94016e-05	0.00358651	ENSOCUG00000032768.1		1	17202312	17283837	1				1176
ENSOCUG00000031697	70.3164	2.92064	0.784238	3.72418	0.000195954	0.0187196	ENSOCUG00000031697.1		1	102184739	102186385	-1				1540
ENSOCUG00000023668	176.937	2.92067	0.35277	8.27925	1.23949e-16	5.29882e-13	ENSOCUG00000023668.3	Oryctolagus cuniculus corticostatin-6 (LOC100009136), mRNA. [Source:RefSeq mRNA;Acc:NM_001082300]	GL018713	117515	120505	1				477
ENSOCUG00000034082	533.03	2.921	0.793189	3.6826	0.000230871	0.0205451	ENSOCUG00000034082.1	complement C3d receptor 2 [Source:HGNC Symbol;Acc:HGNC:2336]	16	65004985	65038243	-1	CR2		CR2	3270
ENSOCUG00000026150	171.174	2.92325	0.631034	4.63247	3.61329e-06	0.0013432	ENSOCUG00000026150.3	CD19 molecule [Source:HGNC Symbol;Acc:HGNC:1633]	6	18758870	18764803	1	CD19	CD19	CD19	2230
ENSOCUG00000021307	708.766	2.93	0.336638	8.7037	3.21225e-18	2.74648e-14	ENSOCUG00000021307.2	Corticostatin-4 [Source:UniProtKB/Swiss-Prot;Acc:P01377]	GL018713	117470	184536	1				1080
ENSOCUG00000008303	48.1515	2.93572	0.688738	4.26246	2.02186e-05	0.00363934	ENSOCUG00000008303.4	Oryctolagus cuniculus matrix metallopeptidase 12 (MMP12), mRNA. [Source:RefSeq mRNA;Acc:NM_001082771]	1	113690209	113701868	1	MMP12	MMP12	MMP12	1756
ENSOCUG00000007392	19.6946	2.94766	0.888403	3.31793	0.000906875	0.048011	ENSOCUG00000007392.2	C-type lectin domain family 12 member B [Source:HGNC Symbol;Acc:HGNC:31966]	8	28819687	28831311	1	CLEC12B	CLEC12B	CLEC12B	831
ENSOCUG00000014305	131.999	2.95672	0.412897	7.16092	8.01357e-13	2.28387e-09	ENSOCUG00000014305.4	Fas apoptotic inhibitory molecule 3; AltName: Full=IgM Fc fragment receptor; AltName: Full=Regulator of Fas-induced apoptosis Toso; Flags: Precursor	16	65472416	65476206	1	FCMR		FAIM3	1133
ENSOCUG00000022335	138.414	2.9888	0.381548	7.83335	4.75034e-15	1.62461e-11	ENSOCUG00000022335.3	Oryctolagus cuniculus defensin NP-3a (LOC100009134), mRNA. [Source:RefSeq mRNA;Acc:NM_001082298]	GL018713	71526	74171	1		LOC100009134		994
ENSOCUG00000012281	101.608	3.00032	0.596466	5.03016	4.90073e-07	0.000246478	ENSOCUG00000012281.4	paired box 5 [Source:HGNC Symbol;Acc:HGNC:8619]	1	17009825	17199363	1	PAX5	PAX5	PAX5	2747
ENSOCUG00000031667	35.7225	3.00964	0.775958	3.87861	0.000105055	0.0123589	ENSOCUG00000031667.1		GL019873	5773	8607	-1				2598
ENSOCUG00000011270	15.6838	3.07514	0.881834	3.48721	0.000488088	0.0313771	ENSOCUG00000011270.4	Oryctolagus cuniculus CD1b molecule (CD1B), mRNA. [Source:RefSeq mRNA;Acc:NM_001089312]	13	34771201	34814229	-1				1136
ENSOCUG00000029656	20.0262	3.18423	0.87532	3.63779	0.000274988	0.0227559	ENSOCUG00000029656.2	Signal-regulatory protein beta-1 isoform 3; Short=SIRP-beta-1 isoform 3; Flags: Precursor	4	8913049	9005077	-1	ENSOCUG00000029656		SIRBL	2419
ENSOCUG00000011007	31.9514	3.2092	0.759193	4.22713	2.36695e-05	0.00401657	ENSOCUG00000011007.4	Low-density lipoprotein receptor-related protein 2; Short=LRP-2; AltName: Full=Glycoprotein 330; Short=gp330; AltName: Full=Megalin; Flags: Precursor	7	108889360	108977183	-1	LRP2		LRP2	8297
ENSOCUG00000025488	153.633	3.21401	0.348795	9.2146	3.12435e-20	5.34264e-16	ENSOCUG00000025488.3	Oryctolagus cuniculus defensin NP-4 (LOC100009135), mRNA. [Source:RefSeq mRNA;Acc:NM_001082299]	GL018713	97167	99706	-1				501
ENSOCUG00000013226	173.56	3.23141	0.603271	5.35649	8.48529e-08	6.90945e-05	ENSOCUG00000013226.4	BLK proto-oncogene, Src family tyrosine kinase [Source:HGNC Symbol;Acc:HGNC:1057]	2	38416232	38460563	-1	BLK	BLK	BLK	1945
ENSOCUG00000025048	78.0809	3.2444	0.636939	5.09374	3.5106e-07	0.000193649	ENSOCUG00000025048.3	C-X-C motif chemokine receptor 5 [Source:HGNC Symbol;Acc:HGNC:1060]	GL018823	394127	404769	1	CXCR5	CXCR5	CXCR5	1737
ENSOCUG00000014572	194.515	3.28334	0.391354	8.3897	4.87389e-17	2.77812e-13	ENSOCUG00000014572.3	Corticostatin-3; AltName: Full=Antiadrenocorticotropin peptide III; AltName: Full=Corticostatin III; Short=CS-III; AltName: Full=Macrophage antibiotic peptide MCP-1; Short=NP-1; Flags: Precursor	GL018713	241987	246400	-1	NP4		DEF3	560
ENSOCUG00000024738	424.291	3.3493	0.520208	6.43838	1.20752e-10	2.29429e-07	ENSOCUG00000024738.3	C-X-C motif chemokine ligand 13 [Source:HGNC Symbol;Acc:HGNC:10639]	15	72855276	72861712	-1	CXCL13	CXCL13	CXCL13	1463
ENSOCUG00000007742	412.658	3.4077	0.921038	3.69984	0.000215734	0.0198336	ENSOCUG00000007742.4	CD22 molecule [Source:HGNC Symbol;Acc:HGNC:1643]	GL018786	234297	252429	1	CD22		CD22	3924
ENSOCUG00000026143	20.8982	3.40904	0.937679	3.63561	0.000277322	0.0227559	ENSOCUG00000026143.3	Leukocyte immunoglobulin-like receptor subfamily A member 6; AltName: Full=Immunoglobulin-like transcript 8; Short=ILT-8; AltName: Full=Leukocyte Ig-like receptor; Flags: Precursor	GL018980	261789	274556	-1	ENSOCUG00000026143		LIRA6	1551
ENSOCUG00000005666	22.6628	3.63571	1.08003	3.36632	0.000761795	0.0437137	ENSOCUG00000005666.3	dehydrogenase/reductase 9 [Source:HGNC Symbol;Acc:HGNC:16888]	7	108827063	108852570	1	DHRS9		DHRS9	1161
ENSOCUG00000008386	18.2872	3.69315	0.755891	4.88582	1.03002e-06	0.000463507	ENSOCUG00000008386.2	Oryctolagus cuniculus glycoprotein hormones, alpha polypeptide (CGA), mRNA. [Source:RefSeq mRNA;Acc:NM_001082724]	12	73921744	73923757	-1	GPA1	GPA1		593
ENSOCUG00000007906	176.336	3.71591	1.09341	3.39846	0.00067766	0.0399586	ENSOCUG00000007906.4	Fc receptor like A [Source:HGNC Symbol;Acc:HGNC:18504]	13	31374629	31381401	-1	FCRLA		FCRLA	1212
ENSOCUG00000015772	1595.46	3.72154	0.787202	4.72755	2.27245e-06	0.000925213	ENSOCUG00000015772.4	chitinase 3 like 2 [Source:HGNC Symbol;Acc:HGNC:1933]	13	52895027	52907348	-1	CHI3L2	CHI3L2	CHI3L2	1354
ENSOCUG00000021351	21.8058	3.76248	0.986108	3.81548	0.000135917	0.0145795	ENSOCUG00000021351.1	GRB2 binding adaptor protein, transmembrane [Source:HGNC Symbol;Acc:HGNC:26588]	11	74425245	74425718	1	GAPT	GAPT	GAPT	474
ENSOCUG00000038567	7.59601	3.84066	1.15391	3.32837	0.000873546	0.0471219	ENSOCUG00000038567.1	High affinity immunoglobulin gamma Fc receptor IB; Short=IgG Fc receptor IB; AltName: Full=Fc-gamma RIB; Short=FcRIB; Short=hFcgammaRIB; Flags: Precursor	13	42266271	42276501	-1			FCGRB	1335
ENSOCUG00000007941	266.601	3.91098	1.11429	3.50983	0.000448396	0.0300689	ENSOCUG00000007941.4	membrane spanning 4-domains A1 [Source:HGNC Symbol;Acc:HGNC:7315]	1	193048544	193054455	1	MS4A1	MS4A1	MS4A1	1504
ENSOCUG00000004625	1555.1	3.9129	0.900065	4.34735	1.37791e-05	0.00283883	ENSOCUG00000004625.4	Alpha-1-acid glycoprotein [Source:UniProtKB/Swiss-Prot;Acc:P25227]	GL018699	13299650	13303344	-1				1081
ENSOCUG00000005652	32.5233	3.91639	0.861253	4.54732	5.43338e-06	0.00168929	ENSOCUG00000005652.3	NADPH oxidase 1 [Source:HGNC Symbol;Acc:HGNC:7889]	X	88494070	88518327	1	NOX1	NOX1	NOX1	1993
ENSOCUG00000021580	34.4842	4.03569	0.712867	5.66121	1.50311e-08	1.51195e-05	ENSOCUG00000021580.3	fibroblast growth factor 23 [Source:HGNC Symbol;Acc:HGNC:3680]	8	30470870	30476929	-1	FGF23		FGF23	759
ENSOCUG00000002424	20656.9	4.11541	1.14106	3.60666	0.000310158	0.0239099	ENSOCUG00000002424.4	Serum amyloid A-3 protein; Flags: Precursor	GL018733	2135282	2139361	-1	SAA3		SAA3	554
ENSOCUG00000004952	77.8184	4.19247	1.25724	3.33465	0.000854059	0.0467325	ENSOCUG00000004952.3	Fc receptor like 1 [Source:HGNC Symbol;Acc:HGNC:18509]	13	35429038	35445841	1	FCRL1		FCRL1	1308
ENSOCUG00000021775	27.099	4.472	0.864606	5.1723	2.31233e-07	0.000141217	ENSOCUG00000021775.3	matrix metallopeptidase 10 [Source:HGNC Symbol;Acc:HGNC:7156]	1	113775354	113786608	1	MMP10	MMP10	MMP10	1434
ENSOCUG00000021891	1247.69	4.528	1.35261	3.34761	0.000815107	0.0451079	ENSOCUG00000021891.3	Serum amyloid A-1 protein; Flags: Precursor	GL018733	2188564	2191252	-1	SAA1		SAA1	886
ENSOCUG00000023739	31.0034	4.67033	1.05714	4.41789	9.9671e-06	0.00244382	ENSOCUG00000023739.3	activation induced cytidine deaminase [Source:HGNC Symbol;Acc:HGNC:13203]	8	33935192	33946003	-1	AICDA		AICDA	597
ENSOCUG00000022033	201.663	4.81157	1.38624	3.47095	0.000518618	0.0324849	ENSOCUG00000022033.3	intelectin 1 [Source:HGNC Symbol;Acc:HGNC:18259]	13	32076981	32200313	1	ITLN1		ITLN1	1176
ENSOCUG00000017958	116.834	5.32865	1.20596	4.4186	9.9341e-06	0.00244382	ENSOCUG00000017958.4	Interstitial collagenase [Source:UniProtKB/Swiss-Prot;Acc:P13943]	1	113747022	113756573	1	MMP1	MMP1	MMP1	1951
ENSOCUG00000004271	10.8651	5.92264	1.61069	3.67709	0.000235911	0.0205601	ENSOCUG00000004271.4	interleukin 17F [Source:HGNC Symbol;Acc:HGNC:16404]	12	41738013	41743993	-1	IL17F	IL17F	IL17F	492
ENSOCUG00000006985	55.0309	6.79901	0.952284	7.13969	9.35447e-13	2.28516e-09	ENSOCUG00000006985.3	intelectin 2 [Source:HGNC Symbol;Acc:HGNC:20599]	13	32016996	32026446	1	ITLN2		ITLN2	972

## Sheet: SM vs CM juvenile
Row.names	baseMean	log2FoldChange	lfcSE	stat	pvalue	padj	Gene.stable.ID.version	Gene.description	Chromosome.scaffold.name	Gene.start..bp.	Gene.end..bp.	Strand	Gene.name	UniProtKB.Gene.Name.symbol	HGNC.symbol	Transcript.length..longest.			up-regulated in sex-separated animals
ENSOCUG00000037848	7.46607	-6.43003	1.46308	-4.39487	1.10841e-05	0.0252509	ENSOCUG00000037848.1		1	79176076	79209925	1				1352			up-regulated in sex-combined animals
ENSOCUG00000024479	468.282	-5.07988	0.37981	-13.3748	8.48945e-41	1.5472e-36	ENSOCUG00000024479.2	60S ribosomal protein L15	16	7439690	7480120	-1	RPL15	RPL15	RL15	1002
ENSOCUG00000031596	367.995	-2.68781	0.491544	-5.4681	4.5489e-08	0.000207259	ENSOCUG00000031596.1	Immunoglobulin heavy variable 3-23; AltName: Full=Ig heavy chain V-III region LAY; AltName: Full=Ig heavy chain V-III region POM; AltName: Full=Ig heavy chain V-III region TEI; AltName: Full=Ig heavy chain V-III region TIL; AltName: Full=Ig heavy chain V-III region TUR; AltName: Full=Ig heavy chain V-III region VH26; AltName: Full=Ig heavy chain V-III region WAS; AltName: Full=Ig heavy chain V-II…	GL019438	42083	84604	1			HV323	1396
ENSOCUG00000036945	454.314	-2.13732	0.427382	-5.00095	5.70477e-07	0.00207939	ENSOCUG00000036945.1	Protein Wfdc21; AltName: Full=Wdnm1-like protein; Flags: Precursor	19	25079843	25082628	1			WFD21	279
ENSOCUG00000027946	735.173	-2.10906	0.495454	-4.25682	2.07357e-05	0.0377907	ENSOCUG00000027946.2	60S ribosomal protein L36a; AltName: Full=60S ribosomal protein L44	17	68775898	68776218	-1	RPL36AL	LOC100358069	RL36A	321
ENSOCUG00000024251	114.434	-1.28043	0.27618	-4.63622	3.54843e-06	0.0103354	ENSOCUG00000024251.2	2-iminobutanoate/2-iminopropanoate deaminase; AltName: Full=14.5 kDa translational inhibitor protein; Short=hp14.5; Short=p14.5; AltName: Full=Heat-responsive protein 12; AltName: Full=Reactive intermediate imine deaminase A homolog; AltName: Full=Translation inhibitor L-PSP ribonuclease; AltName: Full=UK114 antigen homolog	18	44407018	44407431	-1	RIDA		RIDA	414
ENSOCUG00000007786	533.34	1.03362	0.224069	4.61296	3.96972e-06	0.0103354	ENSOCUG00000007786.3	Myotubularin-related protein 9-like; AltName: Full=Inactive phosphatidylinositol 3-phosphatase 9-like	GL018704	5940067	5945613	1	MTMR9	LOC100342240	MTM9L	1602
ENSOCUG00000004499	153.434	2.31023	0.531341	4.34792	1.37434e-05	0.0278303	ENSOCUG00000004499.4	solute carrier family 4 member 1 (Diego blood group) [Source:HGNC Symbol;Acc:HGNC:11027]	19	44560251	44573628	-1	SLC4A1	SLC4A1	SLC4A1	3569
ENSOCUG00000025405	67.7796	3.95579	0.440829	8.97351	2.87206e-19	2.61716e-15	ENSOCUG00000025405.2	Rab GDP dissociation inhibitor beta; Short=Rab GDI beta; AltName: Full=Guanosine diphosphate dissociation inhibitor 2; Short=GDI-2	10	33491645	33492982	-1	GDI2		GDIB	1287
ENSOCUG00000024933	6081.4	6.19025	1.08929	5.68281	1.32496e-08	8.04916e-05	ENSOCUG00000024933.3	Immunoglobulin heavy variable 3-23; AltName: Full=Ig heavy chain V-III region LAY; AltName: Full=Ig heavy chain V-III region POM; AltName: Full=Ig heavy chain V-III region TEI; AltName: Full=Ig heavy chain V-III region TIL; AltName: Full=Ig heavy chain V-III region TUR; AltName: Full=Ig heavy chain V-III region VH26; AltName: Full=Ig heavy chain V-III region WAS; AltName: Full=Ig heavy chain V-II…	GL019400	1782	58801	1	ENSOCUG00000024933		HV323	1916

## Sheet: SF vs CF adult
Row.names	baseMean	log2FoldChange	lfcSE	stat	pvalue	padj	Gene.stable.ID.version	Gene.description	Chromosome.scaffold.name	Gene.start..bp.	Gene.end..bp.	Strand	Gene.name	UniProtKB.Gene.Name.symbol	HGNC.symbol	Transcript.length..longest.			up-regulated in sex-separated animals
ENSOCUG00000008386	45.5601	-2.92019	0.633254	-4.6114	3.99965e-06	0.0011369	ENSOCUG00000008386.2	Oryctolagus cuniculus glycoprotein hormones, alpha polypeptide (CGA), mRNA. [Source:RefSeq mRNA;Acc:NM_001082724]	12	73921744	73923757	-1	GPA1	GPA1		593			up-regulated in sex-combined animals
ENSOCUG00000029205	15.8234	-2.90243	0.67696	-4.28745	1.80732e-05	0.00365455	ENSOCUG00000029205.2	T cell receptor beta variable 28; Flags: Precursor	GL018758	1607046	1608103	1	TRBV28		TVB28	522
ENSOCUG00000021032	22.6948	-2.63967	0.696303	-3.79098	0.000150057	0.0155566	ENSOCUG00000021032.3	T cell receptor beta variable 12-3; AltName: Full=T-cell receptor beta chain V region YT35; Flags: Precursor	GL018758	1486650	1487301	1	ENSOCUG00000021032		TVBL3	552
ENSOCUG00000005012	31.1508	-2.4181	0.537031	-4.50272	6.70905e-06	0.00180303	ENSOCUG00000005012.4	SH2 domain containing 1A [Source:HGNC Symbol;Acc:HGNC:10820]	X	98832565	98854191	1	SH2D1A	SH2D1A	SH2D1A	399
ENSOCUG00000037550	30.5143	-2.36113	0.62363	-3.7861	0.000153029	0.0157078	ENSOCUG00000037550.1	DnaJ homolog subfamily A member 1; AltName: Full=DnaJ protein homolog 2; AltName: Full=HSDJ; AltName: Full=Heat shock 40 kDa protein 4; AltName: Full=Heat shock protein J2; Short=HSJ-2; AltName: Full=Human DnaJ protein 2; Short=hDj-2; Flags: Precursor	12	87432900	87434042	1			DNJA1	498
ENSOCUG00000031900	128.448	-2.24219	0.591571	-3.79024	0.000150503	0.0155566	ENSOCUG00000031900.1	Interleukin-21 receptor; Short=IL-21 receptor; Short=IL-21R; AltName: Full=Novel interleukin receptor; AltName: CD_antigen=CD360; Flags: Precursor	6	17592681	17615929	1			IL21R	1924
ENSOCUG00000027869	31.3797	-2.2104	0.612546	-3.60854	0.000307921	0.025714	ENSOCUG00000027869.2	Deoxyuridine 5'-triphosphate nucleotidohydrolase, mitochondrial; Short=dUTPase; AltName: Full=dUTP pyrophosphatase; Flags: Precursor	15	46625133	46625708	1	DUT		DUT	489
ENSOCUG00000000451	31.8162	-2.20397	0.530572	-4.15396	3.26768e-05	0.00513825	ENSOCUG00000000451.4	eomesodermin [Source:HGNC Symbol;Acc:HGNC:3372]	14	14476103	14480746	-1	EOMES		EOMES	1857
ENSOCUG00000012873	115.59	-2.16339	0.286688	-7.54615	4.48312e-14	1.3253e-10	ENSOCUG00000012873.4	regulator of G protein signaling 1 [Source:HGNC Symbol;Acc:HGNC:9991]	16	78229104	78271805	-1	RGS1	RGS1	RGS1	1193
ENSOCUG00000010170	159.113	-2.09383	0.47967	-4.36515	1.27033e-05	0.00284497	ENSOCUG00000010170.3	B-cell differentiation antigen CD72; AltName: Full=Lyb-2; AltName: CD_antigen=CD72	1	18292085	18298180	1	CD72		CD72	1233
ENSOCUG00000000114	142.653	-2.07757	0.543036	-3.82584	0.000130328	0.0142695	ENSOCUG00000000114.4	dual specificity phosphatase 2 [Source:HGNC Symbol;Acc:HGNC:3068]	2	95158179	95159505	1	DUSP2	DUSP2	DUSP2	945
ENSOCUG00000029126	91.0909	-2.07662	0.348087	-5.9658	2.43433e-09	2.9098e-06	ENSOCUG00000029126.2	granzyme H [Source:HGNC Symbol;Acc:HGNC:4710]	17	44578208	44603499	-1	GZMH	LOC100101600	GZMH	979
ENSOCUG00000028219	22.97	-2.05969	0.572875	-3.59535	0.00032395	0.0269006	ENSOCUG00000028219.2	Fas ligand [Source:HGNC Symbol;Acc:HGNC:11936]	13	272823	279450	1	FASLG		FASLG	780
ENSOCUG00000024432	767.648	-2.04888	0.492031	-4.16413	3.12541e-05	0.00507656	ENSOCUG00000024432.2	Interferon-inducible GTPase 1	3	32483817	32584463	-1			IIGP1	2168
ENSOCUG00000027626	214.452	-2.04502	0.500487	-4.08605	4.3878e-05	0.00623617	ENSOCUG00000027626.3	T-cell surface glycoprotein CD3 zeta chain; AltName: Full=T-cell receptor T3 zeta chain; AltName: CD_antigen=CD247; Flags: Precursor	13	25458221	25538435	1	CD247		CD3Z	768
ENSOCUG00000010753	51.1461	-2.02906	0.455053	-4.45895	8.23615e-06	0.00209894	ENSOCUG00000010753.2	G-protein coupled receptor 84	4	38111631	38112818	-1	ENSOCUG00000010753	GPR84	GPR84	1188
ENSOCUG00000003715	224.711	-2.02449	0.594589	-3.40486	0.000661989	0.0436824	ENSOCUG00000003715.4	Lymphocyte transmembrane adapter 1; AltName: Full=Linker for activation of X cells; AltName: Full=Membrane-associated adapter protein LAX	16	68126555	68135466	-1	LAX1	LAX1	LAX1	1382
ENSOCUG00000029588	170.389	-2.0097	0.2511	-8.00358	1.20852e-15	4.4658e-12	ENSOCUG00000029588.2	C-X-C motif chemokine ligand 9 [Source:HGNC Symbol;Acc:HGNC:7098]	15	74393885	74401457	1	CXCL9		CXCL9	3183
ENSOCUG00000028108	440.726	-1.99995	0.351921	-5.68297	1.32376e-08	1.22291e-05	ENSOCUG00000028108.2	ubiquitin D [Source:HGNC Symbol;Acc:HGNC:18795]	12	21867276	21869482	-1	UBD		UBD	549
ENSOCUG00000021776	515.834	-1.99231	0.56526	-3.5246	0.000424131	0.0324823	ENSOCUG00000021776.3	POU class 2 homeobox 2 [Source:HGNC Symbol;Acc:HGNC:9213]	GL018789	10945	47075	-1	POU2F2		POU2F2	2597
ENSOCUG00000008474	257.713	-1.95662	0.402491	-4.86128	1.16632e-06	0.000453668	ENSOCUG00000008474.4	CD2 molecule [Source:HGNC Symbol;Acc:HGNC:1639]	13	47552454	47564903	-1	CD2	CD2	CD2	1053
ENSOCUG00000014507	83.6142	-1.95388	0.438686	-4.45393	8.43119e-06	0.00210539	ENSOCUG00000014507.2	P2Y receptor family member 10 [Source:HGNC Symbol;Acc:HGNC:19906]	X	70621458	70622480	1	P2RY10	P2RY10	P2RY10	1023
ENSOCUG00000026334	867.801	-1.91988	0.550087	-3.49014	0.00048277	0.0349795	ENSOCUG00000026334.3	glycoprotein nmb [Source:HGNC Symbol;Acc:HGNC:4462]	10	8328055	8360348	1	GPNMB	GPNMB	GPNMB	2452
ENSOCUG00000017684	109.803	-1.91043	0.449287	-4.25214	2.11741e-05	0.0039617	ENSOCUG00000017684.4	Src like adaptor [Source:HGNC Symbol;Acc:HGNC:10902]	3	148781918	148840524	-1	SLA		SLA	948
ENSOCUG00000024990	75.0134	-1.89224	0.36411	-5.19689	2.02655e-07	0.00012481	ENSOCUG00000024990.2	natural cytotoxicity triggering receptor 3 [Source:HGNC Symbol;Acc:HGNC:19077]	12	20412722	20415621	-1	NCR3		NCR3	808
ENSOCUG00000010671	268.642	-1.89182	0.515121	-3.67258	0.000240114	0.0220443	ENSOCUG00000010671.4	SH2 domain-containing protein 2A; AltName: Full=SH2 domain-containing adapter protein; AltName: Full=T cell-specific adapter protein; Short=TSAd; AltName: Full=VEGF receptor-associated protein	13	36145670	36153540	1	SH2D2A	SH2D2A	SH22A	2668
ENSOCUG00000012752	43.666	-1.87102	0.373624	-5.00775	5.50691e-07	0.000262573	ENSOCUG00000012752.4	signal regulatory protein beta 2 [Source:HGNC Symbol;Acc:HGNC:16247]	4	8894668	8904233	-1	SIRPB2	SIRPB2	SIRPB2	1041
ENSOCUG00000001923	582.713	-1.87045	0.529193	-3.53454	0.00040849	0.0319721	ENSOCUG00000001923.4	C-X-C motif chemokine receptor 4 [Source:HGNC Symbol;Acc:HGNC:2561]	7	73636243	73689740	-1	CXCR4		CXCR4	1692
ENSOCUG00000003931	195.705	-1.86298	0.483807	-3.85066	0.000117799	0.0133713	ENSOCUG00000003931.3	gap junction protein alpha 3 [Source:HGNC Symbol;Acc:HGNC:4277]	8	44489786	44491270	1	GJA3		GJA3	1053
ENSOCUG00000002032	32.8558	-1.86206	0.523725	-3.55541	0.000377392	0.0299905	ENSOCUG00000002032.1	G protein-coupled receptor 18 [Source:HGNC Symbol;Acc:HGNC:4472]	8	100988106	100989101	-1	GPR18	GPR18	GPR18	996
ENSOCUG00000016978	31.0099	-1.83896	0.539599	-3.408	0.0006544	0.0433753	ENSOCUG00000016978.4	zinc finger protein 683 [Source:HGNC Symbol;Acc:HGNC:28495]	13	138984387	138992242	1	ZNF683		ZNF683	2164
ENSOCUG00000002364	119.905	-1.82198	0.537941	-3.38695	0.000706746	0.0458176	ENSOCUG00000002364.4	TNF receptor superfamily member 9 [Source:HGNC Symbol;Acc:HGNC:11924]	13	141920602	141939445	1	TNFRSF9	TNFRSF9	TNFRSF9	2219
ENSOCUG00000010270	225.077	-1.82141	0.500143	-3.64177	0.000270769	0.0236819	ENSOCUG00000010270.4	Sialic acid-binding Ig-like lectin 10; Short=Siglec-10; AltName: Full=Siglec-like protein 2; Flags: Precursor	GL019218	104779	111170	-1	SIGLEC10	LOC100340374	SIG10	2942
ENSOCUG00000011196	104.99	-1.80722	0.341535	-5.29145	1.21353e-07	8.15326e-05	ENSOCUG00000011196.4	lymphocyte activating 3 [Source:HGNC Symbol;Acc:HGNC:6476]	8	32792470	32798657	1	LAG3	LAG3	LAG3	1576
ENSOCUG00000005877	41.1605	-1.80293	0.510076	-3.53463	0.00040834	0.0319721	ENSOCUG00000005877.1	G protein-coupled receptor 171 [Source:HGNC Symbol;Acc:HGNC:30057]	14	45119035	45119994	-1	GPR171	GPR171	GPR171	960
ENSOCUG00000025569	312.61	-1.79171	0.492869	-3.63528	0.00027768	0.0240023	ENSOCUG00000025569.3	C-C motif chemokine receptor 7 [Source:HGNC Symbol;Acc:HGNC:1608]	19	41676086	41685430	-1	CCR7	CCR7	CCR7	1813
ENSOCUG00000023151	57.0171	-1.78121	0.41789	-4.26239	2.02255e-05	0.00388251	ENSOCUG00000023151.3	signaling lymphocytic activation molecule family member 1 [Source:HGNC Symbol;Acc:HGNC:10903]	13	32433771	32470445	1	SLAMF1	SLAMF1	SLAMF1	1023
ENSOCUG00000002848	546.548	-1.7611	0.295605	-5.95763	2.55919e-09	2.9098e-06	ENSOCUG00000002848.3	C-C motif chemokine ligand 5 [Source:HGNC Symbol;Acc:HGNC:10632]	19	24923985	24931991	-1	CCL5	CCL5	CCL5	276
ENSOCUG00000004317	98.7787	-1.73964	0.340149	-5.11436	3.14814e-07	0.000160457	ENSOCUG00000004317.3	C-X-C motif chemokine receptor 6 [Source:HGNC Symbol;Acc:HGNC:16647]	9	14291218	14296012	1	CXCR6		CXCR6	2125
ENSOCUG00000001351	64.321	-1.73915	0.373008	-4.66249	3.12401e-06	0.000942368	ENSOCUG00000001351.4	CD96 molecule [Source:HGNC Symbol;Acc:HGNC:16892]	14	107561441	107670746	-1	CD96	CD96	CD96	2553
ENSOCUG00000022346	379.92	-1.73819	0.393959	-4.4121	1.02372e-05	0.00248058	ENSOCUG00000022346.3	Oryctolagus cuniculus CD5 molecule (CD5), mRNA. [Source:RefSeq mRNA;Acc:NM_001082177]	GL018717	3962198	3984931	-1	CD5	CD5	CD5	2252
ENSOCUG00000025892	35.9872	-1.73208	0.416432	-4.15932	3.19191e-05	0.00510614	ENSOCUG00000025892.3	GTPase IMAP family member 5; AltName: Full=Immune-associated nucleotide-binding protein 5; AltName: Full=Immunity-associated nucleotide 4-like 1 protein; AltName: Full=Immunity-associated nucleotide 5 protein; Short=IAN-5; Short=hIAN5; AltName: Full=Immunity-associated protein 3	GL018806	135678	145221	1	ENSOCUG00000025892		GIMA5	2685
ENSOCUG00000026537	66.1218	-1.72307	0.361789	-4.76264	1.91073e-06	0.000672441	ENSOCUG00000026537.3	Membrane-spanning 4-domains subfamily A member 18	1	193412807	193430923	1	MS4A18	MS4A18	M4A18	1917
ENSOCUG00000030664	110.091	-1.70377	0.347684	-4.90035	9.5665e-07	0.000392785	ENSOCUG00000030664.1	GTPase IMAP family member 7; AltName: Full=Immunity-associated nucleotide 7 protein; Short=IAN-7	GL018806	308521	503034	-1			GIMA7	1059
ENSOCUG00000001855	584.117	-1.70328	0.43378	-3.92659	8.61579e-05	0.0102702	ENSOCUG00000001855.4	T-cell surface glycoprotein CD3 epsilon chain; AltName: CD_antigen=CD3e; Flags: Precursor	GL018782	376032	390796	1	CD3E	CD3E	CD3E	1042
ENSOCUG00000005819	343.37	-1.70083	0.419213	-4.05719	4.96669e-05	0.00699167	ENSOCUG00000005819.4	zeta chain of T cell receptor associated protein kinase 70 [Source:HGNC Symbol;Acc:HGNC:12858]	2	94409989	94425293	-1	ZAP70	ZAP70	ZAP70	2223
ENSOCUG00000008721	283.142	-1.69842	0.414414	-4.09836	4.16088e-05	0.00602961	ENSOCUG00000008721.4	major histocompatibility complex, class II, DP beta 1 [Source:HGNC Symbol;Acc:HGNC:4940]	12	23554108	23560778	1	HLA-DPB1	HLA-DPB1	HLA-DPB1	1036
ENSOCUG00000012449	1591.45	-1.69555	0.4846	-3.49885	0.000467262	0.034533	ENSOCUG00000012449.4	hematopoietic cell-specific Lyn substrate 1 [Source:HGNC Symbol;Acc:HGNC:4844]	14	97332182	97360454	1	HCLS1	HCLS1	HCLS1	1464
ENSOCUG00000039640	123.173	-1.69501	0.404437	-4.19104	2.77673e-05	0.00471756	ENSOCUG00000039640.1	Unconventional myosin-Ig; Contains: Minor histocompatibility antigen HA-2; Short=mHag HA-2	10	45223383	45226489	-1			MYO1G	824
ENSOCUG00000014258	637.98	-1.68758	0.397542	-4.24503	2.18563e-05	0.00403822	ENSOCUG00000014258.4	M1-specific T cell receptor alpha chain; AltName: Full=TR alpha chain TRAV27*01J42*01C*01; Flags: Precursor	17	42807668	42829291	1	TRA		TRAR1	1030
ENSOCUG00000029428	51.869	-1.68023	0.354968	-4.73346	2.20727e-06	0.000728678	ENSOCUG00000029428.2	GTPase, IMAP family member 2 [Source:HGNC Symbol;Acc:HGNC:21789]	GL018806	185617	189190	-1	GIMAP2	GIMAP2	GIMAP2	1395
ENSOCUG00000025590	588.888	-1.67005	0.403281	-4.14115	3.45565e-05	0.00532062	ENSOCUG00000025590.3	linker for activation of T cells [Source:HGNC Symbol;Acc:HGNC:18874]	6	18796426	18801977	1	LAT	LAT	LAT	2707
ENSOCUG00000029437	1018.66	-1.65569	0.446883	-3.70498	0.000211409	0.0202911	ENSOCUG00000029437.2	major histocompatibility complex, class II, DO beta [Source:HGNC Symbol;Acc:HGNC:4937]	12	23329185	23335061	-1	HLA-DOB	HLA-DOB	HLA-DOB	928
ENSOCUG00000017751	100.644	-1.65439	0.473215	-3.49607	0.000472164	0.0347216	ENSOCUG00000017751.4	Runt-related transcription factor 3; AltName: Full=Acute myeloid leukemia 2 protein; AltName: Full=Core-binding factor subunit alpha-3; Short=CBF-alpha-3; AltName: Full=Oncogene AML-2; AltName: Full=Polyomavirus enhancer-binding protein 2 alpha C subunit; Short=PEA2-alpha C; Short=PEBP2-alpha C; AltName: Full=SL3-3 enhancer factor 1 alpha C subunit; AltName: Full=SL3/AKV core-binding factor alpha…	13	128635383	128635826	1	RUNX3		RUNX3	444
ENSOCUG00000025954	523.585	-1.65066	0.464246	-3.55557	0.000377165	0.0299905	ENSOCUG00000025954.3	inositol polyphosphate-5-phosphatase D [Source:HGNC Symbol;Acc:HGNC:6079]	GL018736	590544	717259	1	INPP5D		INPP5D	2922
ENSOCUG00000003319	349.983	-1.65032	0.364729	-4.52478	6.04577e-06	0.00165486	ENSOCUG00000003319.4	RLA class II histocompatibility antigen, DP alpha-1 chain; AltName: Full=D10 haplotype	12	23521562	23550151	-1	HLA-DPA1		HA2P	1149
ENSOCUG00000003303	458.08	-1.64649	0.472037	-3.48806	0.000486535	0.0350804	ENSOCUG00000003303.4	CD83 molecule [Source:HGNC Symbol;Acc:HGNC:1703]	12	7726245	7820986	1	CD83		CD83	1879
ENSOCUG00000009504	51.3712	-1.64317	0.400234	-4.10552	4.03414e-05	0.00596286	ENSOCUG00000009504.4	Oryctolagus cuniculus CD80 molecule (CD80), mRNA. [Source:RefSeq mRNA;Acc:NM_001082663]	14	99217841	99246418	1	CD80	CD80	CD80	950
ENSOCUG00000026741	104.038	-1.63529	0.420055	-3.89304	9.89949e-05	0.0114368	ENSOCUG00000026741.3	Calcium/calmodulin-dependent protein kinase type IV; Short=CaMK IV; AltName: Full=CaM kinase-GR	GL018744	2129775	2158276	-1	CAMK4		KCC4	3075
ENSOCUG00000017120	1074.85	-1.63244	0.33503	-4.87253	1.10178e-06	0.000440145	ENSOCUG00000017120.4	pyruvate dehydrogenase kinase 4 [Source:HGNC Symbol;Acc:HGNC:8812]	10	33584313	33596086	1	PDK4	PDK4	PDK4	2239
ENSOCUG00000000831	293.226	-1.6252	0.468413	-3.46959	0.000521251	0.0366886	ENSOCUG00000000831.4	deoxyribonuclease 1 like 3 [Source:HGNC Symbol;Acc:HGNC:2959]	9	24983676	25003592	-1	DNASE1L3	DNASE1L3	DNASE1L3	1146
ENSOCUG00000012464	462.462	-1.61893	0.382793	-4.22926	2.34456e-05	0.00422621	ENSOCUG00000012464.4	CD6 molecule [Source:HGNC Symbol;Acc:HGNC:1691]	1	193592727	193631909	1	CD6	CD6	CD6	3813
ENSOCUG00000011627	46.9524	-1.60849	0.455637	-3.53019	0.000415263	0.0321361	ENSOCUG00000011627.4	histamine receptor H2 [Source:HGNC Symbol;Acc:HGNC:5183]	3	56425140	56448074	1	HRH2	HRH2	HRH2	4167
ENSOCUG00000023856	56.1846	-1.5901	0.435329	-3.65264	0.000259562	0.0231752	ENSOCUG00000023856.3	GTPase IMAP family member 6; AltName: Full=Immunity-associated nucleotide 2 protein; Short=IAN-2; Short=hIAN2; AltName: Full=Immunity-associated nucleotide 6 protein; Short=IAN-6; Short=hIAN6	GL018806	229702	234628	1	GIMAP6	LOC100341994	GIMA6	1854
ENSOCUG00000012907	172.361	-1.58816	0.400804	-3.96245	7.4186e-05	0.00953516	ENSOCUG00000012907.4	T-box transcription factor 21 [Source:HGNC Symbol;Acc:HGNC:11599]	19	39560232	39570319	-1	TBX21		TBX21	2017
ENSOCUG00000001813	45.2927	-1.56443	0.376261	-4.15784	3.21271e-05	0.00510614	ENSOCUG00000001813.4	Oryctolagus cuniculus arginase 1 (ARG1), mRNA. [Source:RefSeq mRNA;Acc:NM_001082108]	12	121799207	121811748	1	ARG1		ARG1	1541
ENSOCUG00000008291	851.682	-1.56422	0.454702	-3.4401	0.000581491	0.0397917	ENSOCUG00000008291.4	bridging integrator 2 [Source:HGNC Symbol;Acc:HGNC:1053]	4	35572072	35614769	-1	BIN2		BIN2	1578
ENSOCUG00000020947	93.5715	-1.54965	0.327487	-4.73195	2.22369e-06	0.000728678	ENSOCUG00000020947.3	Docking protein 2; AltName: Full=Dok-related protein; Short=Dok-R; AltName: Full=Downstream of tyrosine kinase 2; AltName: Full=IL-four receptor-interacting protein; Short=FRIP; AltName: Full=p56(dok-2)	GL018798	742335	743346	1	DOK2		DOK2	414
ENSOCUG00000029235	5389.58	-1.54242	0.265719	-5.80471	6.4479e-09	6.35376e-06	ENSOCUG00000029235.2	Metallothionein-1A [Source:UniProtKB/Swiss-Prot;Acc:P11957]	5	12927625	12936574	1				410
ENSOCUG00000002358	1208.46	-1.53531	0.429634	-3.57353	0.000352197	0.0287258	ENSOCUG00000002358.4	Rho GTPase activating protein 30 [Source:HGNC Symbol;Acc:HGNC:27414]	13	31916807	31935741	1	ARHGAP30		ARHGAP30	3933
ENSOCUG00000006954	80.3472	-1.49402	0.290725	-5.13896	2.7627e-07	0.000145841	ENSOCUG00000006954.3	perforin 1 [Source:HGNC Symbol;Acc:HGNC:9360]	18	16431601	16434793	1	PRF1		PRF1	1752
ENSOCUG00000016339	446.388	-1.49159	0.429631	-3.47179	0.000516999	0.0365688	ENSOCUG00000016339.3	ABI family member 3 [Source:HGNC Symbol;Acc:HGNC:29859]	19	38321499	38330710	-1	ABI3		ABI3	1993
ENSOCUG00000003668	614.432	-1.48784	0.376625	-3.95046	7.79996e-05	0.00985359	ENSOCUG00000003668.4	LCK proto-oncogene, Src family tyrosine kinase [Source:HGNC Symbol;Acc:HGNC:6524]	GL018704	5907643	5933340	-1	LCK		LCK	1914
ENSOCUG00000016603	301.042	-1.46789	0.31702	-4.63028	3.65177e-06	0.00105837	ENSOCUG00000016603.4	angiopoietin like 4 [Source:HGNC Symbol;Acc:HGNC:16039]	GL018767	338900	343268	-1	ANGPTL4	ANGPTL4	ANGPTL4	1236
ENSOCUG00000022807	240.721	-1.45956	0.386628	-3.7751	0.00015994	0.0160822	ENSOCUG00000022807.3	Rho GTPase activating protein 9 [Source:HGNC Symbol;Acc:HGNC:14130]	GL018714	634178	642189	-1	ARHGAP9		ARHGAP9	2472
ENSOCUG00000026993	111.2	-1.44654	0.346569	-4.17388	2.99453e-05	0.00491802	ENSOCUG00000026993.3	GTPase IMAP family member 6; AltName: Full=Immunity-associated nucleotide 2 protein; Short=IAN-2; Short=hIAN2; AltName: Full=Immunity-associated nucleotide 6 protein; Short=IAN-6; Short=hIAN6	GL018806	571317	575309	1	GIMAP6	LOC100343767	GIMA6	915
ENSOCUG00000029367	1421.19	-1.42749	0.155279	-9.19304	3.81894e-20	2.82239e-16	ENSOCUG00000029367.2	complement C1q A chain [Source:HGNC Symbol;Acc:HGNC:1241]	13	130491485	130493746	-1	C1QA		C1QA	975
ENSOCUG00000016477	660.708	-1.42737	0.209802	-6.80344	1.02147e-11	1.88728e-08	ENSOCUG00000016477.4	Oryctolagus cuniculus selectin P (SELP), mRNA. [Source:RefSeq mRNA;Acc:NM_001361473]	13	21726262	21767927	-1	SELP	SELP		3230
ENSOCUG00000024216	616.051	-1.41911	0.404906	-3.50478	0.000456987	0.0344105	ENSOCUG00000024216.3	Unconventional myosin-Ig; Contains: Minor histocompatibility antigen HA-2; Short=mHag HA-2	10	45213628	45220698	-1	MYO1G		MYO1G	1760
ENSOCUG00000027246	814.859	-1.40681	0.353184	-3.98321	6.79895e-05	0.00888048	ENSOCUG00000027246.3	Interferon-induced very large GTPase 1; AltName: Full=Interferon-induced very large GTPase pseudogene 1	1	147715223	147730715	-1	IFGGA1		GVIN1	8040
ENSOCUG00000028062	317.457	-1.40669	0.367894	-3.82364	0.000131497	0.0142916	ENSOCUG00000028062.3	GTPase IMAP family member 1; AltName: Full=Immunity-associated protein 1; Short=hIMAP1	GL018806	332160	334076	1	GIMAP1		GIMA1	1375
ENSOCUG00000036137	76.6386	-1.39732	0.350232	-3.98971	6.61552e-05	0.00873567	ENSOCUG00000036137.1	T-cell receptor gamma chain C region DFL12	10	21480758	21481093	-1			TCC3	336
ENSOCUG00000009751	273.93	-1.38487	0.264615	-5.23354	1.66291e-07	0.000106867	ENSOCUG00000009751.4	HCK proto-oncogene, Src family tyrosine kinase [Source:HGNC Symbol;Acc:HGNC:4840]	4	7203042	7244247	-1	HCK		HCK	1674
ENSOCUG00000003863	31263.9	-1.37759	0.349828	-3.93791	8.21934e-05	0.0100405	ENSOCUG00000003863.4	CD74 molecule [Source:HGNC Symbol;Acc:HGNC:1697]	3	32151331	32159858	-1	CD74		CD74	1418
ENSOCUG00000013587	454.997	-1.37651	0.251921	-5.46405	4.65381e-08	3.27562e-05	ENSOCUG00000013587.4	interleukin 10 receptor subunit alpha [Source:HGNC Symbol;Acc:HGNC:5964]	GL018782	122560	131860	1	IL10RA		IL10RA	3254
ENSOCUG00000029731	7088.12	-1.36543	0.263706	-5.17786	2.24441e-07	0.000128546	ENSOCUG00000029731.2	HLA class II histocompatibility antigen, DRB1-4 beta chain; AltName: Full=MHC class II antigen DRB1*4; Short=DR-4; Short=DR4; Flags: Precursor	12	23116765	23198692	-1	RLA-DRB1	RLA-DRB1	2B14	1652
ENSOCUG00000002338	83.5877	-1.36105	0.352235	-3.86405	0.000111523	0.0127785	ENSOCUG00000002338.4	SLAM family member 8 [Source:HGNC Symbol;Acc:HGNC:21391]	13	33289918	33298852	-1	SLAMF8		SLAMF8	939
ENSOCUG00000038109	119.074	-1.35734	0.33677	-4.03046	5.56683e-05	0.00761883	ENSOCUG00000038109.1	GTPase IMAP family member 7; AltName: Full=Immunity-associated nucleotide 7 protein; Short=IAN-7	GL018806	509989	511469	1			GIMA7	1321
ENSOCUG00000006999	587.591	-1.35689	0.287767	-4.71525	2.41417e-06	0.000759231	ENSOCUG00000006999.4	complement C2 [Source:HGNC Symbol;Acc:HGNC:1248]	12	20766690	20778210	1	C2	C2	C2	2676
ENSOCUG00000015757	237.518	-1.34953	0.31405	-4.29717	1.72989e-05	0.00365279	ENSOCUG00000015757.3	Serine/threonine-protein kinase pim-2	X	33567967	33572079	-1	PIM2		PIM2	936
ENSOCUG00000015143	773.399	-1.34698	0.166994	-8.06604	7.26174e-16	3.57786e-12	ENSOCUG00000015143.4	complement C1q B chain [Source:HGNC Symbol;Acc:HGNC:1242]	13	130475429	130481625	-1	C1QB		C1QB	1058
ENSOCUG00000026567	950.033	-1.34515	0.319597	-4.20889	2.56625e-05	0.00451816	ENSOCUG00000026567.3	Oryctolagus cuniculus histocompatibility antigen DM heterodimer light chain-like (RLA-DMB), mRNA. [Source:RefSeq mRNA;Acc:NM_001190433]	12	23449981	23456715	-1	HLA-DMB	RLA-DMB	HLA-DMB	1146
ENSOCUG00000005976	50.5449	-1.34132	0.382954	-3.50257	0.000460795	0.0344105	ENSOCUG00000005976.4	GTPase IMAP family member 5; AltName: Full=Immune-associated nucleotide-binding protein 5; AltName: Full=Immunity-associated nucleotide 4-like 1 protein; AltName: Full=Immunity-associated nucleotide 5 protein; Short=IAN-5; Short=hIAN5; AltName: Full=Immunity-associated protein 3	GL018806	142766	150258	-1	GIMAP5		GIMA5	1143
ENSOCUG00000012166	808.5	-1.34056	0.382745	-3.50248	0.000460948	0.0344105	ENSOCUG00000012166.4	Formin-like protein 1; AltName: Full=Formin-related protein	19	45126410	45202023	-1	FMNL1		FMNL	2416
ENSOCUG00000038024	107.899	-1.33535	0.282435	-4.72797	2.26772e-06	0.000728678	ENSOCUG00000038024.1	GTPase IMAP family member 4; AltName: Full=Immunity-associated nucleotide 1 protein; Short=IAN-1; Short=hIAN1; AltName: Full=Immunity-associated protein 4	GL018806	265582	266094	-1			GIMA4	396
ENSOCUG00000017793	131.856	-1.32593	0.370326	-3.58044	0.000343017	0.0281674	ENSOCUG00000017793.4	ADP-ribosyl cyclase/cyclic ADP-ribose hydrolase 1; AltName: Full=2'-phospho-ADP-ribosyl cyclase; AltName: Full=2'-phospho-ADP-ribosyl cyclase/2'-phospho-cyclic-ADP-ribose transferase; AltName: Full=2'-phospho-cyclic-ADP-ribose transferase; AltName: Full=ADP-ribosyl cyclase 1; Short=ADPRC 1; AltName: Full=Cyclic ADP-ribose hydrolase 1; Short=cADPr hydrolase 1; AltName: CD_antigen=CD38	2	6298467	6342489	1	CD38	CD38	CD38	1918
ENSOCUG00000009103	11518.5	-1.31407	0.325707	-4.03451	5.47162e-05	0.00755851	ENSOCUG00000009103.4	major histocompatibility complex, class II, DR alpha [Source:HGNC Symbol;Acc:HGNC:4947]	12	23070319	23074942	1	HLA-DRA	RLA-DR-alpha	HLA-DRA	1575
ENSOCUG00000022573	1092.11	-1.31206	0.312108	-4.20389	2.62371e-05	0.00456247	ENSOCUG00000022573.3	major histocompatibility complex, class II, DM alpha [Source:HGNC Symbol;Acc:HGNC:4934]	12	23467875	23469906	-1	HLA-DMA		HLA-DMA	936
ENSOCUG00000016719	197.405	-1.3055	0.354164	-3.68614	0.000227686	0.0215479	ENSOCUG00000016719.4	Hematopoietically-expressed homeobox protein HHEX; Short=Homeobox protein HEX; AltName: Full=Homeobox protein PRH	18	40477432	40483978	1	HHEX	HHEX	HHEX	2365
ENSOCUG00000002485	6204.61	-1.29381	0.290678	-4.45102	8.54635e-06	0.00210539	ENSOCUG00000002485.4	major histocompatibility complex, class II, DQ beta 2 [Source:HGNC Symbol;Acc:HGNC:4945]	12	23143857	23287878	-1				918
ENSOCUG00000014513	249.6	-1.29285	0.366655	-3.52606	0.000421797	0.0324718	ENSOCUG00000014513.4	interleukin 27 receptor subunit alpha [Source:HGNC Symbol;Acc:HGNC:17290]	GL019568	31981	41557	1	IL27RA		IL27RA	3389
ENSOCUG00000027815	191.049	-1.26646	0.206159	-6.14314	8.09081e-10	1.08718e-06	ENSOCUG00000027815.3	Low affinity immunoglobulin gamma Fc region receptor III-A; AltName: Full=CD16a antigen; AltName: Full=Fc-gamma RIII-alpha; Short=Fc-gamma RIII; Short=Fc-gamma RIIIa; Short=FcRIII; Short=FcRIIIa; AltName: Full=FcR-10; AltName: Full=IgG Fc receptor III-2; AltName: CD_antigen=CD16a; Flags: Precursor	13	31543169	31550412	-1	FCGR3	LOC100338913	FCG3A	2568
ENSOCUG00000001885	386.949	-1.24985	0.341448	-3.66044	0.000251784	0.0226928	ENSOCUG00000001885.4	gasdermin D [Source:HGNC Symbol;Acc:HGNC:25697]	GL019950	21	4863	1	GSDMD	GSDMD	GSDMD	3426
ENSOCUG00000012699	287.718	-1.24565	0.27821	-4.47736	7.5572e-06	0.0019597	ENSOCUG00000012699.3	FYN binding protein 1 [Source:HGNC Symbol;Acc:HGNC:4036]	11	60128450	60313289	-1	FYB1		FYB1	2508
ENSOCUG00000015138	1800.81	-1.21964	0.169392	-7.2001	6.01686e-13	1.48225e-09	ENSOCUG00000015138.4	complement C1q C chain [Source:HGNC Symbol;Acc:HGNC:1245]	13	130485104	130487967	-1	C1QC		C1QC	927
ENSOCUG00000013412	86.1889	-1.21604	0.302735	-4.01685	5.89804e-05	0.00799806	ENSOCUG00000013412.3	C-C motif chemokine ligand 13 [Source:HGNC Symbol;Acc:HGNC:10611]	19	23792082	23794357	1				1189
ENSOCUG00000014567	256.724	-1.2059	0.219139	-5.5029	3.73603e-08	2.76111e-05	ENSOCUG00000014567.4	Acyloxyacyl hydrolase Acyloxyacyl hydrolase small subunit Acyloxyacyl hydrolase large subunit [Source:UniProtKB/Swiss-Prot;Acc:O18823]	10	19936545	20175622	-1	AOAH		AOAH	2778
ENSOCUG00000037192	584.439	-1.2017	0.314784	-3.81754	0.000134789	0.014437	ENSOCUG00000037192.1	Permeability factor 2; AltName: Full=RPF2	15	76146658	76253617	-1			GRO1	934
ENSOCUG00000007607	993.571	-1.20143	0.274243	-4.38088	1.182e-05	0.00268786	ENSOCUG00000007607.4	SAM and HD domain containing deoxynucleoside triphosphate triphosphohydrolase 1 [Source:HGNC Symbol;Acc:HGNC:15925]	4	3127587	3171048	1	SAMHD1		SAMHD1	1993
ENSOCUG00000002480	6580.99	-1.19411	0.201213	-5.93459	2.94588e-09	3.11022e-06	ENSOCUG00000002480.4	HLA class II histocompatibility antigen, DQ alpha 1 chain; AltName: Full=DC-1 alpha chain; AltName: Full=DC-alpha; AltName: Full=HLA-DCA; AltName: Full=MHC class II DQA1; Flags: Precursor	12	23254403	23259308	1	SLADQ	LOC100343144	DQA1	993
ENSOCUG00000010101	816.982	-1.17501	0.335724	-3.49994	0.000465355	0.034533	ENSOCUG00000010101.4	interferon regulatory factor 5 [Source:HGNC Symbol;Acc:HGNC:6120]	7	15646175	15652647	-1	IRF5	IRF5	IRF5	1841
ENSOCUG00000029644	2410.93	-1.16847	0.208887	-5.59379	2.22164e-08	1.82433e-05	ENSOCUG00000029644.2	intercellular adhesion molecule 1 [Source:HGNC Symbol;Acc:HGNC:5344]	GL018833	98071	106836	-1	ICAM1	ICAM1	ICAM1	2832
ENSOCUG00000003764	1109.05	-1.15491	0.28224	-4.09193	4.27795e-05	0.00613907	ENSOCUG00000003764.4	Guanylate-binding protein 4; AltName: Full=GTP-binding protein 3; Short=GBP-3; AltName: Full=GTP-binding protein 4; Short=GBP-4; AltName: Full=Guanine nucleotide-binding protein 4; AltName: Full=Guanylate-binding protein 3	13	75304421	75560921	-1			GBP4	3887
ENSOCUG00000021126	1816.34	-1.14602	0.222897	-5.14145	2.72624e-07	0.000145841	ENSOCUG00000021126.2	Metallothionein-2A [Source:UniProtKB/Swiss-Prot;Acc:P18055]	5	12871164	12909375	1				575
ENSOCUG00000003665	68.2189	-1.13393	0.326592	-3.47202	0.000516562	0.0365688	ENSOCUG00000003665.3	Oryctolagus cuniculus C-C motif chemokine receptor 5 (CCR5), mRNA. [Source:RefSeq mRNA;Acc:NM_001171125]	9	14558940	14562221	1		CCR5		1902
ENSOCUG00000017251	905.72	-1.12642	0.298074	-3.77901	0.000157454	0.0159406	ENSOCUG00000017251.4	guanylate binding protein 1 [Source:HGNC Symbol;Acc:HGNC:4182]	13	75635801	75649605	1	GBP1	GBP1	GBP1	2727
ENSOCUG00000011141	78.2424	-1.1256	0.324218	-3.47175	0.000517075	0.0365688	ENSOCUG00000011141.4	ret proto-oncogene [Source:HGNC Symbol;Acc:HGNC:9967]	GL018805	326606	372805	1	RET		RET	3584
ENSOCUG00000008307	376.294	-1.11752	0.293506	-3.80748	0.000140388	0.0149286	ENSOCUG00000008307.4	Oryctolagus cuniculus CD1d molecule (CD1D), mRNA. [Source:RefSeq mRNA;Acc:NM_001160282]	13	34954808	35073530	-1	CD1A	CD1C	CD1A	1996
ENSOCUG00000002135	4817.7	-1.10246	0.255866	-4.30871	1.64206e-05	0.00351759	ENSOCUG00000002135.3	transporter 1, ATP binding cassette subfamily B member [Source:HGNC Symbol;Acc:HGNC:43]	12	23361423	23370950	-1	TAP1		TAP1	2630
ENSOCUG00000002813	102.49	-1.09455	0.298816	-3.66296	0.000249314	0.0226081	ENSOCUG00000002813.4	G protein-coupled receptor 182 [Source:HGNC Symbol;Acc:HGNC:13708]	GL018714	163922	168346	1	GPR182		GPR182	1395
ENSOCUG00000000558	489.845	-1.08756	0.265111	-4.10229	4.09075e-05	0.00598666	ENSOCUG00000000558.4	myosin IF [Source:HGNC Symbol;Acc:HGNC:7600]	GL018767	207672	236994	1	MYO1F		MYO1F	3297
ENSOCUG00000017009	356.721	-1.0769	0.249848	-4.31021	1.63102e-05	0.00351759	ENSOCUG00000017009.4	Junctional adhesion molecule-like; AltName: Full=Adhesion molecule interacting with CXADR antigen 1; AltName: Full=Dendritic cell-specific protein CREA7-1; Flags: Precursor	GL018782	271122	293071	-1	JAML		JAML1	1569
ENSOCUG00000000329	1424.17	-1.05853	0.214743	-4.92929	8.253e-07	0.000348536	ENSOCUG00000000329.4	Interleukin-4 receptor subunit alpha; Short=IL-4 receptor subunit alpha; Short=IL-4R subunit alpha; Short=IL-4R-alpha; Short=IL-4RA; AltName: CD_antigen=CD124; Flags: Precursor	6	17532824	17561062	1	IL4R	IL4R	IL4RA	2589
ENSOCUG00000000557	782.338	-1.05544	0.267401	-3.94701	7.91336e-05	0.00985359	ENSOCUG00000000557.4	NLR family CARD domain containing 5 [Source:HGNC Symbol;Acc:HGNC:29933]	5	13251750	13299620	1	NLRC5		NLRC5	5325
ENSOCUG00000016280	426.692	-1.05463	0.268436	-3.92881	8.53675e-05	0.0102587	ENSOCUG00000016280.2	C-X-C motif chemokine ligand 10 [Source:HGNC Symbol;Acc:HGNC:10637]	15	74369017	74370722	1	CXCL10	CXCL10	CXCL10	498
ENSOCUG00000026628	1029.66	-1.04324	0.156906	-6.64882	2.95445e-11	4.69647e-08	ENSOCUG00000026628.3	BCL3 transcription coactivator [Source:HGNC Symbol;Acc:HGNC:998]	GL019011	15500	24763	1	BCL3		BCL3	1756
ENSOCUG00000024883	543.641	-1.04238	0.310119	-3.36124	0.000775947	0.0492243	ENSOCUG00000024883.2	C-X-C motif chemokine 2; AltName: Full=Growth-regulated protein beta; Short=Gro-beta; AltName: Full=Macrophage inflammatory protein 2-alpha; Short=MIP2-alpha; Contains: GRO-beta(5-73); AltName: Full=GRO-beta-T; AltName: Full=Hematopoietic synergistic factor; Short=HSF; AltName: Full=SB-251353; Flags: Precursor	15	76135394	76135954	-1			CXCL2	369
ENSOCUG00000012101	1212.32	-1.04086	0.209396	-4.97078	6.66843e-07	0.000300982	ENSOCUG00000012101.4	AT-rich interaction domain 5A [Source:HGNC Symbol;Acc:HGNC:17361]	2	94898075	94911357	-1	ARID5A	ARID5A	ARID5A	1844
ENSOCUG00000027394	17030.4	-1.03257	0.306693	-3.3668	0.000760457	0.0488709	ENSOCUG00000027394.3	Ig kappa-b4 chain C region	2	98223558	98454000	-1	IGK		KACB	888
ENSOCUG00000025413	206.748	-1.0197	0.303241	-3.36268	0.000771896	0.0491934	ENSOCUG00000025413.3	cytohesin 4 [Source:HGNC Symbol;Acc:HGNC:9505]	GL018973	30678	108360	1	CYTH4		CYTH4	1477
ENSOCUG00000031221	404.365	-1.01488	0.244872	-4.14453	3.40517e-05	0.00529809	ENSOCUG00000031221.1	cAMP-responsive element modulator	GL018724	1285764	1291415	-1			CREM	351
ENSOCUG00000022167	213.316	-1.0122	0.274918	-3.68181	0.000231585	0.0216649	ENSOCUG00000022167.2	complement C5a receptor 1 [Source:HGNC Symbol;Acc:HGNC:1338]	GL018835	582482	583528	1	C5AR1		C5AR1	1047
ENSOCUG00000002139	2048.03	-1.00935	0.269473	-3.74566	0.000179922	0.0178485	ENSOCUG00000002139.4	Proteasome subunit beta type-9; AltName: Full=Low molecular mass protein 2; AltName: Full=Macropain chain 7; AltName: Full=Multicatalytic endopeptidase complex chain 7; AltName: Full=Proteasome chain 7; AltName: Full=Proteasome subunit beta-1i; AltName: Full=Really interesting new gene 12 protein; Flags: Precursor	12	23371247	23377424	1	PSMB9	PSMB9	PSB9	1065
ENSOCUG00000013695	985.553	-1.00226	0.218747	-4.58182	4.60937e-06	0.00128549	ENSOCUG00000013695.3	ring finger protein 19B [Source:HGNC Symbol;Acc:HGNC:26886]	GL018704	5333322	5348046	1	RNF19B		RNF19B	1572
ENSOCUG00000014931	971.031	-0.985675	0.178685	-5.51627	3.46276e-08	2.69385e-05	ENSOCUG00000014931.4	Guanylate-binding protein 4; AltName: Full=GTP-binding protein 3; Short=GBP-3; AltName: Full=GTP-binding protein 4; Short=GBP-4; AltName: Full=Guanine nucleotide-binding protein 4; AltName: Full=Guanylate-binding protein 3	13	75163778	75264195	1	GBP4		GBP4	2259
ENSOCUG00000002131	3219.23	-0.972908	0.221202	-4.39827	1.09115e-05	0.00256004	ENSOCUG00000002131.4	proteasome 20S subunit beta 8 [Source:HGNC Symbol;Acc:HGNC:9545]	12	23356988	23360280	-1	PSMB8		PSMB8	831
ENSOCUG00000008656	258.77	-0.967545	0.231061	-4.18741	2.82161e-05	0.00473935	ENSOCUG00000008656.4	Guanylate-binding protein 5; AltName: Full=GBP-TA antigen; AltName: Full=GTP-binding protein 5; Short=GBP-5; AltName: Full=Guanine nucleotide-binding protein 5; Flags: Precursor	13	75602342	75621288	-1	GBP5		GBP5	1879
ENSOCUG00000000534	279.976	-0.954526	0.255243	-3.73967	0.00018426	0.018157	ENSOCUG00000000534.4	lymphocyte cytosolic protein 2 [Source:HGNC Symbol;Acc:HGNC:6529]	3	51639036	51688389	-1	LCP2		LCP2	1605
ENSOCUG00000009659	261.36	-0.952185	0.247372	-3.8492	0.000118506	0.0133713	ENSOCUG00000009659.3	lymphatic vessel endothelial hyaluronan receptor 1 [Source:HGNC Symbol;Acc:HGNC:14687]	1	152332847	152347855	-1	LYVE1	LYVE1	LYVE1	1852
ENSOCUG00000010718	2728.28	-0.948749	0.221289	-4.28738	1.80793e-05	0.00365455	ENSOCUG00000010718.4	TIMP metallopeptidase inhibitor 1 [Source:HGNC Symbol;Acc:HGNC:11820]	X	32653959	32658564	1	TIMP1	TIMP1	TIMP1	872
ENSOCUG00000032755	159.02	-0.934186	0.271217	-3.44443	0.000572267	0.0396256	ENSOCUG00000032755.1	T-lymphocyte surface antigen Ly-9; AltName: Full=Cell surface molecule Ly-9; AltName: Full=Lymphocyte antigen 9; AltName: Full=SLAM family member 3; Short=SLAMF3; AltName: Full=Signaling lymphocytic activation molecule 3; AltName: CD_antigen=CD229; Flags: Precursor	13	35787401	35803545	-1			LY9	1197
ENSOCUG00000012593	220.188	-0.926206	0.26206	-3.53433	0.000408818	0.0319721	ENSOCUG00000012593.3	bromodomain adjacent to zinc finger domain 1A [Source:HGNC Symbol;Acc:HGNC:960]	17	54511269	54612997	-1	BAZ1A		BAZ1A	4733
ENSOCUG00000014127	946.495	-0.924125	0.26847	-3.4422	0.000577011	0.0396688	ENSOCUG00000014127.4	TNF receptor superfamily member 1B [Source:HGNC Symbol;Acc:HGNC:11917]	GL018739	1901647	1931846	-1	TNFRSF1B	TNFRSF1B	TNFRSF1B	2140
ENSOCUG00000003924	817.371	-0.923124	0.275027	-3.35649	0.000789388	0.0497628	ENSOCUG00000003924.3	Apolipoprotein L3; AltName: Full=Apolipoprotein L-III; Short=ApoL-III; AltName: Full=TNF-inducible protein CG12-1; Short=CG12_1	4	85496380	85502028	1	APOL3		APOL3	1874
ENSOCUG00000007816	313.126	-0.912452	0.255802	-3.56703	0.000361054	0.0291625	ENSOCUG00000007816.4	chromosome 1 open reading frame 162 [Source:HGNC Symbol;Acc:HGNC:28344]	13	52735656	52738484	-1	C1orf162		C1orf162	393
ENSOCUG00000003400	1242.57	-0.906813	0.193337	-4.69032	2.72783e-06	0.000840002	ENSOCUG00000003400.3	ZFP36 ring finger protein [Source:HGNC Symbol;Acc:HGNC:12862]	5	557497	559768	-1	ZFP36		ZFP36	2070
ENSOCUG00000004165	1701.52	-0.905349	0.174897	-5.17648	2.26114e-07	0.000128546	ENSOCUG00000004165.4	Oryctolagus cuniculus interferon regulatory factor 1 (IRF1), mRNA. [Source:RefSeq mRNA;Acc:NM_001171347]	3	15531526	15536131	-1	IRF1	IRF1	IRF1	1011
ENSOCUG00000030177	157.796	-0.900481	0.235079	-3.83055	0.00012786	0.0142097	ENSOCUG00000030177.1		GL019044	129613	131121	-1				1023
ENSOCUG00000039461	161.989	-0.894249	0.209664	-4.26515	1.99766e-05	0.00388251	ENSOCUG00000039461.1	family with sequence similarity 110 member D [Source:HGNC Symbol;Acc:HGNC:25860]	13	139153220	139155410	-1	FAM110D		FAM110D	732
ENSOCUG00000016718	428.46	-0.887684	0.261399	-3.3959	0.00068404	0.0449368	ENSOCUG00000016718.3	mesenteric estrogen dependent adipogenesis [Source:HGNC Symbol;Acc:HGNC:25926]	GL018702	1322142	1347115	1	MEDAG		MEDAG	1870
ENSOCUG00000000716	379.275	-0.876016	0.18378	-4.76665	1.8731e-06	0.000672441	ENSOCUG00000000716.4	epithelial stromal interaction 1 [Source:HGNC Symbol;Acc:HGNC:16465]	8	52071159	52180286	1	EPSTI1		EPSTI1	1644
ENSOCUG00000023757	287.093	-0.87051	0.22749	-3.82659	0.000129929	0.0142695	ENSOCUG00000023757.3	nitric oxide synthase 3 [Source:HGNC Symbol;Acc:HGNC:7876]	13	12419744	12438882	1	NOS3	NOS3	NOS3	4630
ENSOCUG00000005808	2707.46	-0.845328	0.197028	-4.2904	1.78352e-05	0.00365455	ENSOCUG00000005808.4	PDZ and LIM domain 3 [Source:HGNC Symbol;Acc:HGNC:20767]	2	62941606	62973408	-1	PDLIM3	PDLIM3	PDLIM3	1092
ENSOCUG00000031105	316.788	-0.81987	0.192792	-4.25262	2.11287e-05	0.0039617	ENSOCUG00000031105.1	Fc fragment of IgE receptor Ig [Source:HGNC Symbol;Acc:HGNC:3611]	13	31764132	31767426	-1	FCER1G		FCER1G	258
ENSOCUG00000024755	1221.8	-0.816757	0.207184	-3.94218	8.07446e-05	0.00994572	ENSOCUG00000024755.3	TYRO protein tyrosine kinase binding protein [Source:HGNC Symbol;Acc:HGNC:12449]	GL018786	691328	693708	-1	TYROBP		TYROBP	333
ENSOCUG00000006348	947.032	-0.802502	0.218335	-3.67555	0.000237337	0.0219255	ENSOCUG00000006348.4	proteasome 20S subunit beta 10 [Source:HGNC Symbol;Acc:HGNC:9538]	5	23499996	23502195	-1	PSMB10		PSMB10	822
ENSOCUG00000035257	351.271	-0.788122	0.229447	-3.43488	0.00059282	0.0403801	ENSOCUG00000035257.1		GL018776	14186	37825	-1				3599
ENSOCUG00000007503	466.49	-0.784881	0.20126	-3.89983	9.62584e-05	0.011292	ENSOCUG00000007503.4	Caspase-13; Short=CASP-13; AltName: Full=Evolutionary related interleukin-1-beta-converting enzyme; Short=ERICE; Contains: Caspase-13 subunit 1; Contains: Caspase-13 subunit 2; Flags: Precursor	1	111587561	111601277	1	CASP4		CASPD	1140
ENSOCUG00000007821	771.299	-0.781121	0.232763	-3.35587	0.000791169	0.0497628	ENSOCUG00000007821.3	arginine vasopressin induced 1 [Source:HGNC Symbol;Acc:HGNC:30898]	18	45845317	45853767	-1	AVPI1	AVPI1	AVPI1	1333
ENSOCUG00000002489	3514.95	-0.778012	0.191876	-4.05476	5.01864e-05	0.00699816	ENSOCUG00000002489.4	Antigen peptide transporter 2; Short=APT2; AltName: Full=ATP-binding cassette sub-family B member 3; AltName: Full=Peptide supply factor 2; AltName: Full=Peptide transporter PSF2; Short=PSF-2; AltName: Full=Peptide transporter TAP2; AltName: Full=Peptide transporter involved in antigen processing 2; AltName: Full=Really interesting new gene 11 protein	12	23346548	23354611	-1	TAP2		TAP2	2120
ENSOCUG00000000157	348.451	-0.775222	0.220279	-3.51927	0.000432731	0.032801	ENSOCUG00000000157.4	CMP-N-acetylneuraminate-beta-galactosamide-alpha-2,3-sialyltransferase 1; Short=Alpha 2,3-ST 1; Short=Beta-galactoside alpha-2,3-sialyltransferase 1; AltName: Full=Gal-NAc6S; AltName: Full=Gal-beta-1,3-GalNAc-alpha-2,3-sialyltransferase; AltName: Full=SIATFL; AltName: Full=ST3Gal I; Short=ST3GalI; AltName: Full=ST3GalA.1; AltName: Full=ST3O; AltName: Full=Sialyltransferase 4A; Short=SIAT4-A	3	149110407	149183436	-1	ST3GAL1		SIA4A	2764
ENSOCUG00000010984	429.128	-0.767039	0.206699	-3.7109	0.000206525	0.0199519	ENSOCUG00000010984.3	Patr class I histocompatibility antigen, A-126 alpha chain; AltName: Full=ChLa class I histocompatibility antigen, A-126 alpha chain; AltName: Full=MHC class I antigen Patr-A*0401; Flags: Precursor	12	22309189	22502541	-1			1A04	2367
ENSOCUG00000021056	1336.65	-0.740864	0.186078	-3.98147	6.84916e-05	0.00888048	ENSOCUG00000021056.3	colony stimulating factor 1 receptor [Source:HGNC Symbol;Acc:HGNC:2433]	3	31834346	31860154	-1	CSF1R		CSF1R	3578
ENSOCUG00000023521	426.665	-0.707546	0.191951	-3.68607	0.000227746	0.0215479	ENSOCUG00000023521.3	allograft inflammatory factor 1 [Source:HGNC Symbol;Acc:HGNC:352]	12	20429470	20431279	1	AIF1	AIF1	AIF1	444
ENSOCUG00000008954	1070.67	-0.693831	0.182396	-3.80399	0.000142384	0.0150327	ENSOCUG00000008954.4	growth arrest and DNA damage inducible alpha [Source:HGNC Symbol;Acc:HGNC:4095]	13	98577791	98580288	-1	GADD45A	GADD45A	GADD45A	738
ENSOCUG00000005662	1001.25	-0.692265	0.190023	-3.64307	0.000269411	0.0236819	ENSOCUG00000005662.4	ribosomal RNA processing 12 homolog [Source:HGNC Symbol;Acc:HGNC:29100]	18	45585740	45614177	-1	RRP12	RRP12	RRP12	3882
ENSOCUG00000000382	1216.94	-0.652446	0.184695	-3.53257	0.000411546	0.0320161	ENSOCUG00000000382.4	solute carrier family 12 member 9 [Source:HGNC Symbol;Acc:HGNC:17435]	6	27001595	27010068	-1	SLC12A9	SLC12A9	SLC12A9	3152
ENSOCUG00000005325	961.343	-0.632638	0.174228	-3.63109	0.000282232	0.0242539	ENSOCUG00000005325.3	serine/threonine kinase 40 [Source:HGNC Symbol;Acc:HGNC:21373]	GL018704	2002450	2039926	1	STK40		STK40	1870
ENSOCUG00000011085	1519.65	-0.625113	0.170399	-3.66853	0.000243954	0.0222585	ENSOCUG00000011085.4	cathepsin S [Source:HGNC Symbol;Acc:HGNC:2545]	13	41369972	41392664	1	CTSS	CTSS	CTSS	1023
ENSOCUG00000002857	1885.07	-0.623145	0.16423	-3.79435	0.00014803	0.015518	ENSOCUG00000002857.3	proteasome activator subunit 2 [Source:HGNC Symbol;Acc:HGNC:9569]	17	44190778	44194393	-1	PSME2	PSME2	PSME2	793
ENSOCUG00000002556	1252.53	-0.619247	0.178328	-3.47251	0.000515622	0.0365688	ENSOCUG00000002556.4	BCL2 antagonist/killer 1 [Source:HGNC Symbol;Acc:HGNC:949]	12	23915173	23922016	-1	BAK1	BAK1	BAK1	1835
ENSOCUG00000004218	721.033	-0.605475	0.153424	-3.94642	7.933e-05	0.00985359	ENSOCUG00000004218.3	Oryctolagus cuniculus CD14 molecule (CD14), mRNA. [Source:RefSeq mRNA;Acc:NM_001082195]	3	22754438	22755771	-1	CD14	CD14	CD14	1246
ENSOCUG00000025387	1902.31	-0.587119	0.155351	-3.77932	0.00015726	0.0159406	ENSOCUG00000025387.3	Oryctolagus cuniculus PALM2-AKAP2 fusion (PALM2AKAP2), transcript variant 1, mRNA. [Source:RefSeq mRNA;Acc:NM_001370834]	1	3008830	3530034	-1				8253
ENSOCUG00000004422	1033.23	-0.578202	0.167899	-3.44375	0.000573701	0.0396256	ENSOCUG00000004422.4	BTG anti-proliferation factor 2 [Source:HGNC Symbol;Acc:HGNC:1131]	16	68472410	68475024	-1	BTG2	BTG2	BTG2	1675
ENSOCUG00000014657	631.313	0.590996	0.163374	3.61743	0.000297545	0.025422	ENSOCUG00000014657.4	EGF containing fibulin extracellular matrix protein 1 [Source:HGNC Symbol;Acc:HGNC:3218]	2	130180085	130276334	1	EFEMP1	EFEMP1	EFEMP1	1685
ENSOCUG00000011137	4994.64	0.643276	0.146142	4.40173	1.0739e-05	0.00256004	ENSOCUG00000011137.3	fibulin 1 [Source:HGNC Symbol;Acc:HGNC:3600]	GL019233	6793	29597	-1	FBLN1		FBLN1	1391
ENSOCUG00000006059	621.165	0.644569	0.156355	4.12247	3.74839e-05	0.00565356	ENSOCUG00000006059.3	profilin 2 [Source:HGNC Symbol;Acc:HGNC:8882]	14	43802428	43806360	-1	PFN2		PFN2	1252
ENSOCUG00000012693	771.243	0.696964	0.204377	3.41019	0.000649188	0.0432236	ENSOCUG00000012693.4	LIM domain binding 3 [Source:HGNC Symbol;Acc:HGNC:15710]	18	8393877	8456019	1	LDB3		LDB3	4612
ENSOCUG00000027740	360.271	0.702157	0.20101	3.49314	0.00047738	0.0347594	ENSOCUG00000027740.3	PUTATIVE PSEUDOGENE: Putative neuroblastoma breakpoint family member 5	GL019251	37507	68552	-1	NBPF4		NBPF5	3570
ENSOCUG00000013679	352.13	0.724234	0.188388	3.84438	0.000120858	0.0135333	ENSOCUG00000013679.3	Transmembrane protein 254	GL018716	9795	12867	-1	TMEM254		TM254	571
ENSOCUG00000022517	740.382	0.735078	0.206459	3.56042	0.000370268	0.0297442	ENSOCUG00000022517.3	Neuroblastoma breakpoint family member 6-like protein	GL019254	33382	60340	-1	NBPF4		NBP6L	3553
ENSOCUG00000014548	432.791	0.759919	0.208524	3.64428	0.00026814	0.0236819	ENSOCUG00000014548.3	envoplakin [Source:HGNC Symbol;Acc:HGNC:3503]	GL018843	624205	640308	1	EVPL		EVPL	5655
ENSOCUG00000007870	195.474	0.774159	0.228252	3.39168	0.000694659	0.0454325	ENSOCUG00000007870.4	sodium voltage-gated channel alpha subunit 5 [Source:HGNC Symbol;Acc:HGNC:10593]	GL019234	6317	70705	1	SCN5A		SCN5A	5771
ENSOCUG00000001436	590.209	0.783779	0.233087	3.3626	0.000772131	0.0491934	ENSOCUG00000001436.4	monoamine oxidase B [Source:HGNC Symbol;Acc:HGNC:6834]	X	29176084	29298841	-1	MAOB		MAOB	2855
ENSOCUG00000015011	120.554	0.835908	0.241968	3.45463	0.000551057	0.0384206	ENSOCUG00000015011.4	ISL LIM homeobox 2 [Source:HGNC Symbol;Acc:HGNC:18524]	GL018746	1499370	1504164	1	ISL2		ISL2	1558
ENSOCUG00000014077	1996.31	0.837099	0.245062	3.41587	0.000635785	0.0427161	ENSOCUG00000014077.4	latent transforming growth factor beta binding protein 2 [Source:HGNC Symbol;Acc:HGNC:6715]	20	30504806	30590509	1	LTBP2		LTBP2	6185
ENSOCUG00000021185	218.829	0.843141	0.239426	3.52151	0.000429093	0.0326929	ENSOCUG00000021185.3	fibronectin type III domain containing 5 [Source:HGNC Symbol;Acc:HGNC:20240]	GL018704	5405918	5411697	1	FNDC5	FNDC5	FNDC5	1321
ENSOCUG00000015234	1019.73	0.848412	0.230617	3.67888	0.00023426	0.0217773	ENSOCUG00000015234.4	collagen type XIV alpha 1 chain [Source:HGNC Symbol;Acc:HGNC:2191]	3	135982816	136206641	1	COL14A1	COL14A1	COL14A1	5735
ENSOCUG00000009395	288.523	0.867122	0.257269	3.37049	0.000750355	0.0484323	ENSOCUG00000009395.4	contactin 1 [Source:HGNC Symbol;Acc:HGNC:2171]	8	4836356	5065616	-1	CNTN1	CNTN1	CNTN1	4155
ENSOCUG00000023000	254.126	0.904891	0.213791	4.23259	2.31013e-05	0.00421556	ENSOCUG00000023000.3	Rho guanine nucleotide exchange factor 19 [Source:HGNC Symbol;Acc:HGNC:26604]	GL018791	191425	202581	1	ARHGEF19		ARHGEF19	2629
ENSOCUG00000030033	137.151	0.91239	0.221808	4.11343	3.89821e-05	0.00582014	ENSOCUG00000030033.1	Dapper homolog 3; AltName: Full=Antagonist of beta-catenin Dapper homolog 3; AltName: Full=Arginine-rich region 1 protein; AltName: Full=Dapper antagonist of catenin 3	GL018835	122951	130340	-1			DACT3	2315
ENSOCUG00000004904	118.317	0.931073	0.243725	3.82018	0.000133352	0.0143874	ENSOCUG00000004904.4	metallophosphoesterase domain containing 2 [Source:HGNC Symbol;Acc:HGNC:1180]	1	169606906	169797785	-1	MPPED2	MPPED2	MPPED2	2250
ENSOCUG00000004455	446.598	0.938339	0.194769	4.81771	1.45218e-06	0.000536616	ENSOCUG00000004455.3	guanylate cyclase 1 soluble subunit alpha 1 [Source:HGNC Symbol;Acc:HGNC:4685]	15	8311406	8374977	-1	GUCY1A1		GUCY1A1	1527
ENSOCUG00000016975	370.969	0.939388	0.25723	3.65193	0.000260272	0.0231752	ENSOCUG00000016975.4	crystallin mu [Source:HGNC Symbol;Acc:HGNC:2418]	6	12137415	12156664	-1	CRYM	CRYM	CRYM	1141
ENSOCUG00000008812	183.531	0.950799	0.264969	3.58834	0.000332789	0.0274802	ENSOCUG00000008812.4	POF1B actin binding protein [Source:HGNC Symbol;Acc:HGNC:13711]	X	76171435	76270976	-1	POF1B	POF1B	POF1B	2152
ENSOCUG00000021002	1243.9	0.95733	0.197442	4.84867	1.2429e-06	0.000471058	ENSOCUG00000021002.1	lipocalin 2 [Source:HGNC Symbol;Acc:HGNC:6526]	GL018847	453615	456754	-1	LCN2	LCN2	LCN2	760
ENSOCUG00000024222	111.816	0.959926	0.265827	3.61109	0.000304913	0.0256135	ENSOCUG00000024222.3	izumo sperm-egg fusion 1 [Source:HGNC Symbol;Acc:HGNC:28539]	GL019028	220345	226003	1		IZUMO1		2112
ENSOCUG00000009616	547.216	0.963527	0.228933	4.20877	2.56766e-05	0.00451816	ENSOCUG00000009616.4	cysteine rich secretory protein LCCL domain containing 1 [Source:HGNC Symbol;Acc:HGNC:18206]	3	90851184	90900716	1	CRISPLD1	CRISPLD1	CRISPLD1	2271
ENSOCUG00000017924	1095.03	0.983455	0.250125	3.93186	8.42915e-05	0.0102124	ENSOCUG00000017924.4	membrane metalloendopeptidase [Source:HGNC Symbol;Acc:HGNC:7154]	14	49297255	49394081	1	MME		MME	2733
ENSOCUG00000002250	961.438	0.987326	0.219941	4.48905	7.15423e-06	0.00188833	ENSOCUG00000002250.4	gamma-glutamyltransferase 7 [Source:HGNC Symbol;Acc:HGNC:4259]	4	4884244	4909226	1	GGT7	GGT7	GGT7	2566
ENSOCUG00000004616	147.827	0.99389	0.269727	3.68481	0.000228877	0.0215479	ENSOCUG00000004616.4	myotubularin related protein 11 [Source:HGNC Symbol;Acc:HGNC:24307]	13	42096342	42103732	1	MTMR11		MTMR11	2079
ENSOCUG00000015140	272.276	1.04329	0.276731	3.77005	0.000163217	0.0163008	ENSOCUG00000015140.3	dishevelled binding antagonist of beta catenin 1 [Source:HGNC Symbol;Acc:HGNC:17748]	17	76951524	76959872	1	DACT1	DACT1	DACT1	2535
ENSOCUG00000006310	163.135	1.07075	0.226091	4.73594	2.18045e-06	0.000728678	ENSOCUG00000006310.4	protein phosphatase, Mg2+/Mn2+ dependent 1J [Source:HGNC Symbol;Acc:HGNC:20785]	13	51443758	51448703	1	PPM1J		PPM1J	1515
ENSOCUG00000015211	269.151	1.07312	0.297179	3.61103	0.000304984	0.0256135	ENSOCUG00000015211.4	ATPase phospholipid transporting 8A2 [Source:HGNC Symbol;Acc:HGNC:13533]	8	39413835	39994073	-1	ATP8A2		ATP8A2	5175
ENSOCUG00000000313	48941	1.0774	0.251756	4.27954	1.87284e-05	0.00369099	ENSOCUG00000000313.4	Ovostatin homolog 2; Flags: Precursor	8	34453884	34504053	1	OVOS2		OVOS2	4311
ENSOCUG00000007985	134.997	1.08166	0.319347	3.38712	0.000706316	0.0458176	ENSOCUG00000007985.4	stanniocalcin 2 [Source:HGNC Symbol;Acc:HGNC:11374]	3	54303438	54313460	-1	STC2	STC2	STC2	1375
ENSOCUG00000024485	938.308	1.09728	0.221802	4.94712	7.53185e-07	0.000327436	ENSOCUG00000024485.3	RAP1 GTPase activating protein [Source:HGNC Symbol;Acc:HGNC:9858]	13	131622952	131670212	1	RAP1GAP		RAP1GAP	2137
ENSOCUG00000023102	316.42	1.10505	0.282158	3.91641	8.98771e-05	0.0106278	ENSOCUG00000023102.3	Coiled-coil domain-containing protein 9B	17	31798272	31803428	-1	C15orf22		CCD9B	1542
ENSOCUG00000004424	502.943	1.10752	0.196622	5.63274	1.77368e-08	1.54216e-05	ENSOCUG00000004424.2	28S ribosomal protein S33, mitochondrial; Short=MRP-S33; Short=S33mt	GL018834	630052	636513	-1	MRPS33	MRPS33	RT33	566
ENSOCUG00000009266	77.2785	1.11333	0.325929	3.41587	0.000635784	0.0427161	ENSOCUG00000009266.4	cullin associated and neddylation dissociated 2 (putative) [Source:HGNC Symbol;Acc:HGNC:30689]	9	11163773	11188484	-1	CAND2		CAND2	3818
ENSOCUG00000023299	178.524	1.14782	0.294846	3.89293	9.904e-05	0.0114368	ENSOCUG00000023299.3	Ras-related protein Rab-26	GL019540	796	4843	-1	RAB26		RAB26	1889
ENSOCUG00000006304	249.615	1.1523	0.262703	4.38633	1.15281e-05	0.00266244	ENSOCUG00000006304.4	solute carrier family 44 member 3 [Source:HGNC Symbol;Acc:HGNC:28689]	13	69662551	69742570	-1	SLC44A3		SLC44A3	1962
ENSOCUG00000024405	69.2185	1.23524	0.356567	3.46426	0.000531686	0.0372458	ENSOCUG00000024405.3	otopetrin 1 [Source:HGNC Symbol;Acc:HGNC:19656]	2	347704	377635	1	OTOP1		OTOP1	2286
ENSOCUG00000002788	151.58	1.30616	0.361581	3.61235	0.000303435	0.0256135	ENSOCUG00000002788.4	flavin containing dimethylaniline monoxygenase 1 [Source:HGNC Symbol;Acc:HGNC:3769]	13	23487439	23516187	1	FMO1		FMO1	1656
ENSOCUG00000007701	456.871	1.32157	0.319908	4.1311	3.61033e-05	0.00550148	ENSOCUG00000007701.3	KN motif and ankyrin repeat domains 4 [Source:HGNC Symbol;Acc:HGNC:27263]	13	104251679	104286788	1	KANK4		KANK4	3038
ENSOCUG00000003638	134.389	1.36556	0.390908	3.4933	0.000477091	0.0347594	ENSOCUG00000003638.4	gamma-aminobutyric acid type A receptor beta3 subunit [Source:HGNC Symbol;Acc:HGNC:4083]	17	79487698	79720557	1	GABRB3	GABRB3	GABRB3	1626
ENSOCUG00000025314	33.7206	1.45992	0.392659	3.71804	0.000200771	0.0195237	ENSOCUG00000025314.3	gamma-aminobutyric acid type A receptor alpha4 subunit [Source:HGNC Symbol;Acc:HGNC:4078]	2	35238642	35489278	-1	GABRA4		GABRA4	2021
ENSOCUG00000011731	760.793	1.60832	0.40198	4.001	6.30765e-05	0.00847576	ENSOCUG00000011731.4	keratin 10 [Source:HGNC Symbol;Acc:HGNC:6413]	19	41854329	41888685	-1	KRT10		KRT10	1857
ENSOCUG00000006962	186.628	1.6332	0.41374	3.94739	7.90064e-05	0.00985359	ENSOCUG00000006962.4	aldehyde dehydrogenase 1 family member L2 [Source:HGNC Symbol;Acc:HGNC:26777]	4	91263508	91322766	1	ALDH1L2	ALDH1L2	ALDH1L2	3073
ENSOCUG00000007765	1463.59	1.63896	0.377183	4.34528	1.39098e-05	0.00306866	ENSOCUG00000007765.4	phosphoserine aminotransferase 1 [Source:HGNC Symbol;Acc:HGNC:19129]	1	64697521	64728069	1	PSAT1		PSAT1	2602
ENSOCUG00000031244	32.3929	1.65886	0.415798	3.98957	6.61927e-05	0.00873567	ENSOCUG00000031244.1	Protocadherin gamma-B1; Short=PCDH-gamma-B1; Flags: Precursor	3	23456860	23459869	1			PCDGD	2514
ENSOCUG00000002452	99.4939	1.71726	0.409477	4.19378	2.74339e-05	0.00471513	ENSOCUG00000002452.4	calcitonin related polypeptide alpha [Source:HGNC Symbol;Acc:HGNC:1437]	1	156697303	156702374	-1	CALCA	LOC100008771	CALCA	730
ENSOCUG00000004369	37.2672	1.75562	0.482574	3.63803	0.000274731	0.023887	ENSOCUG00000004369.4	Uncharacterized protein C5orf46 homolog; Flags: Precursor	3	29806756	29858176	-1	C5orf46		CE046	1256
ENSOCUG00000011884	60.2935	1.84343	0.494735	3.7261	0.000194466	0.0190358	ENSOCUG00000011884.3	lectin, mannose binding 1 like [Source:HGNC Symbol;Acc:HGNC:6632]	GL018768	1324217	1334034	-1	LMAN1L		LMAN1L	2140
ENSOCUG00000024440	322.809	1.85218	0.259259	7.14412	9.05757e-13	1.91257e-09	ENSOCUG00000024440.2	gastrokine 3, pseudogene [Source:HGNC Symbol;Acc:HGNC:37701]	2	117246673	117250947	-1	GKN3P		GKN3P	567
ENSOCUG00000017051	548.124	2.02422	0.407346	4.96929	6.71971e-07	0.000300982	ENSOCUG00000017051.4	BPI fold-containing family B member 1; AltName: Full=Long palate, lung and nasal epithelium carcinoma-associated protein 1; AltName: Full=von Ebner minor salivary gland protein; Short=VEMSGP; Flags: Precursor	4	6311324	6333775	-1	BPIFB1		BPIB1	2417
ENSOCUG00000001898	20.2482	2.23856	0.655814	3.41341	0.000641554	0.0429086	ENSOCUG00000001898.4	glucagon like peptide 1 receptor [Source:HGNC Symbol;Acc:HGNC:4324]	12	28880658	28916375	1	GLP1R	GLP1R	GLP1R	3015
ENSOCUG00000015780	238.671	2.27077	0.342081	6.63811	3.17737e-11	4.69647e-08	ENSOCUG00000015780.4	transcobalamin 1 [Source:HGNC Symbol;Acc:HGNC:11652]	1	192662703	192676085	-1	TCN1	TCN1	TCN1	1463
ENSOCUG00000035842	143.356	2.29815	0.457619	5.02197	5.11435e-07	0.000251984	ENSOCUG00000035842.1	Immunoglobulin kappa variable 1D-43; Flags: Precursor	2	98253842	98254438	1			KVD43	474
ENSOCUG00000024702	20.6674	2.84754	0.797091	3.57242	0.000353703	0.0287258	ENSOCUG00000024702.1	Histone H2B type 1	12	10839456	10839836	1	ENSOCUG00000024702	LOC100344952	H2B1	381
ENSOCUG00000025593	10.737	3.7015	1.08235	3.41987	0.000626513	0.0424793	ENSOCUG00000025593.2	Involucrin	13	39474630	39476225	-1	ENSOCUG00000025593		INVO	1398
ENSOCUG00000031446	22.2329	3.96567	0.9493	4.17747	2.94775e-05	0.00489558	ENSOCUG00000031446.1		13	39424024	39436394	-1				2052
ENSOCUG00000037176	14.5189	4.55775	1.06372	4.28473	1.82962e-05	0.00365455	ENSOCUG00000037176.1	NADH dehydrogenase [ubiquinone] 1 beta subcomplex subunit 1; AltName: Full=Complex I-MNLL; Short=CI-MNLL; AltName: Full=NADH-ubiquinone oxidoreductase MNLL subunit	1	91621970	91622146	1			NDUB1	177
ENSOCUG00000029487	29.3521	4.57594	0.984923	4.64599	3.38452e-06	0.00100053	ENSOCUG00000029487.2	chromosome 6 open reading frame 15 [Source:HGNC Symbol;Acc:HGNC:13927]	12	20122281	20124080	-1	C6orf15	C6orf15	C6orf15	1600
ENSOCUG00000025017	153.333	6.63793	0.571336	11.6182	3.32885e-31	4.92037e-27	ENSOCUG00000025017.2	p53 apoptosis effector related to PMP-22; AltName: Full=Keratinocyte-associated protein 1; Short=KCP-1; AltName: Full=P53-induced protein PIGPC1; AltName: Full=Transmembrane protein THW	15	20401853	20506205	-1	ENSOCUG00000025017		PERP	1656

## Sheet: SM vs CM adult
Row.names	baseMean	log2FoldChange	lfcSE	stat	pvalue	padj	Gene.stable.ID.version	Gene.description	Chromosome.scaffold.name	Gene.start..bp.	Gene.end..bp.	Strand	Gene.name	UniProtKB.Gene.Name.symbol	HGNC.symbol	Transcript.length..longest.			up-regulated in sex-separated animals
ENSOCUG00000009170	50.2143	-6.83205	0.893526	-7.64618	2.07044e-14	2.93982e-11	ENSOCUG00000009170.3	Mitochondrial import receptor subunit TOM20 homolog; AltName: Full=Mitochondrial 20 kDa outer membrane protein; AltName: Full=Outer mitochondrial membrane receptor Tom20	9	7770938	7771375	-1	ENSOCUG00000009170		TOM20	315			up-regulated in sex-combined animals
ENSOCUG00000011396	19.902	-3.03259	0.651584	-4.65419	3.25261e-06	0.000659998	ENSOCUG00000011396.3	xin actin binding repeat containing 1 [Source:HGNC Symbol;Acc:HGNC:14301]	9	4462279	4467742	1	XIRP1		XIRP1	5080
ENSOCUG00000000737	257.369	-2.8114	0.874358	-3.21538	0.0013027	0.0493256	ENSOCUG00000000737.4	nuclear receptor subfamily 4 group A member 3 [Source:HGNC Symbol;Acc:HGNC:7982]	1	13354231	13389457	-1	NR4A3		NR4A3	2850
ENSOCUG00000031880	175.694	-2.81085	0.49642	-5.66224	1.49413e-08	7.31556e-06	ENSOCUG00000031880.1		1	13297808	13352744	1				1467
ENSOCUG00000000087	35.1581	-2.75952	0.540739	-5.10325	3.33875e-07	0.000109809	ENSOCUG00000000087.3	TLC domain containing 2 [Source:HGNC Symbol;Acc:HGNC:33522]	19	16439748	16441528	1	TLCD2		TLCD2	1029
ENSOCUG00000029668	452.343	-2.2533	0.331533	-6.79662	1.071e-11	1.01381e-08	ENSOCUG00000029668.2	transmembrane protein 132D [Source:HGNC Symbol;Acc:HGNC:29411]	GL018869	71075	548977	-1	TMEM132D		TMEM132D	4597
ENSOCUG00000000293	53.7007	-2.17795	0.499273	-4.36225	1.28731e-05	0.00175754	ENSOCUG00000000293.2	Lactase-phlorizin hydrolase; AltName: Full=Lactase-glycosylceramidase; Includes: Lactase; Includes: Phlorizin hydrolase; Flags: Precursor	7	73090089	73138978	-1	ENSOCUG00000000293	LCT	LPH	6205
ENSOCUG00000032173	49.1998	-2.14917	0.474649	-4.52792	5.95668e-06	0.00103145	ENSOCUG00000032173.1		12	50331003	50334898	1				135
ENSOCUG00000025864	4399.82	-1.9816	0.197304	-10.0434	9.82202e-24	6.97314e-20	ENSOCUG00000025864.2	Major allergen I polypeptide chain 1; AltName: Full=AG4; AltName: Full=Allergen Cat-1; AltName: Full=Allergen Fel d I-A; Short=Allergen FdI; Short=Allergen Fel dI; AltName: Allergen=Fel d 1-A; Flags: Precursor	GL019480	44303	45623	-1	CH1		FEL1A	285
ENSOCUG00000008386	23.3757	-1.91285	0.554232	-3.45136	0.000557769	0.0285912	ENSOCUG00000008386.2	Oryctolagus cuniculus glycoprotein hormones, alpha polypeptide (CGA), mRNA. [Source:RefSeq mRNA;Acc:NM_001082724]	12	73921744	73923757	-1	GPA1	GPA1		593
ENSOCUG00000014409	1321.95	-1.89977	0.197888	-9.60023	7.97664e-22	3.77534e-18	ENSOCUG00000014409.4	coiled-coil domain containing 15 [Source:HGNC Symbol;Acc:HGNC:25798]	1	92174142	92308157	-1	CCDC15	CCDC15	CCDC15	3315
ENSOCUG00000016390	43.33	-1.83812	0.424812	-4.3269	1.51225e-05	0.00198819	ENSOCUG00000016390.4	cellular communication network factor 4 [Source:HGNC Symbol;Acc:HGNC:12769]	3	148923207	148936788	1	CCN4	CCN4	CCN4	1558
ENSOCUG00000026487	51.8134	-1.82401	0.526182	-3.46649	0.000527294	0.0274251	ENSOCUG00000026487.1	Major allergen I polypeptide chain 1; AltName: Full=AG4; AltName: Full=Allergen Cat-1; AltName: Full=Allergen Fel d I-A; Short=Allergen FdI; Short=Allergen Fel dI; AltName: Allergen=Fel d 1-A; Flags: Precursor	AAGW02083058	178	982	1	ENSOCUG00000026487	LOC103347507	FEL1A	279
ENSOCUG00000006311	1546.87	-1.8157	0.276772	-6.5603	5.3701e-11	4.4853e-08	ENSOCUG00000006311.3	Protein tyrosine phosphatase type IVA 1; AltName: Full=Protein-tyrosine phosphatase 4a1; AltName: Full=Protein-tyrosine phosphatase of regenerating liver 1; Short=PRL-1; Flags: Precursor	12	50334806	50346062	1	PTP4A1		TP4A1	1938
ENSOCUG00000016638	93.6459	-1.81524	0.484982	-3.7429	0.000181907	0.012782	ENSOCUG00000016638.1	fibroblast growth factor binding protein 2 [Source:HGNC Symbol;Acc:HGNC:29451]	2	6565566	6566246	-1	FGFBP2	FGFBP2	FGFBP2	681
ENSOCUG00000009732	236.386	-1.7865	0.253115	-7.05806	1.68849e-12	1.84422e-09	ENSOCUG00000009732.4	nuclear receptor subfamily 1 group D member 1 [Source:HGNC Symbol;Acc:HGNC:7962]	19	41290746	41298450	-1	NR1D1	NR1D1	NR1D1	2977
ENSOCUG00000025958	5766.5	-1.70082	0.305223	-5.57238	2.51283e-08	1.15096e-05	ENSOCUG00000025958.1	bone gamma-carboxyglutamate protein [Source:HGNC Symbol;Acc:HGNC:1043]	13	36624150	36624897	-1	BGLAP	BGLAP	BGLAP	303
ENSOCUG00000026133	94.7351	-1.70052	0.380139	-4.47342	7.69799e-06	0.00124209	ENSOCUG00000026133.3	brevican [Source:HGNC Symbol;Acc:HGNC:23059]	13	36275880	36286871	-1	BCAN		BCAN	2634
ENSOCUG00000012101	999.748	-1.55551	0.242487	-6.41481	1.41e-10	1.05371e-07	ENSOCUG00000012101.4	AT-rich interaction domain 5A [Source:HGNC Symbol;Acc:HGNC:17361]	2	94898075	94911357	-1	ARID5A	ARID5A	ARID5A	1844
ENSOCUG00000013493	881.374	-1.54795	0.198839	-7.78491	6.97648e-15	1.10066e-11	ENSOCUG00000013493.4	solute carrier family 7 member 1 [Source:HGNC Symbol;Acc:HGNC:11057]	GL018735	2513413	2536658	-1	SLC7A1	SLC7A1	SLC7A1	2941
ENSOCUG00000013576	34.5085	-1.53377	0.466532	-3.2876	0.00101045	0.0405346	ENSOCUG00000013576.2	Alpha-endosulfine; AltName: Full=ARPP-19e	14	126200048	126200401	1	ENSOCUG00000013576		ENSA	354
ENSOCUG00000000968	1006.45	-1.47391	0.343329	-4.29299	1.76284e-05	0.00223173	ENSOCUG00000000968.4	desmin [Source:HGNC Symbol;Acc:HGNC:2770]	7	160621412	160627456	1	DES		DES	1623
ENSOCUG00000027985	804.23	-1.40769	0.179601	-7.83786	4.58286e-15	8.134e-12	ENSOCUG00000027985.3	TNF receptor superfamily member 12A [Source:HGNC Symbol;Acc:HGNC:18152]	GL018828	261137	268675	1	TNFRSF12A		TNFRSF12A	804
ENSOCUG00000012914	138.511	-1.38072	0.310613	-4.44515	8.78295e-06	0.00138566	ENSOCUG00000012914.3	Eukaryotic initiation factor 4A-I; Short=eIF-4A-I; Short=eIF4A-I; AltName: Full=ATP-dependent RNA helicase eIF4A-1	7	121573413	121575448	-1	EIF4A1		IF4A1	1191
ENSOCUG00000007817	252.091	-1.30979	0.367861	-3.56054	0.000370089	0.0218473	ENSOCUG00000007817.3	kirre like nephrin family adhesion molecule 2 [Source:HGNC Symbol;Acc:HGNC:18816]	GL018786	659490	667307	1	KIRREL2		KIRREL2	2882
ENSOCUG00000029235	3259.52	-1.30918	0.285054	-4.59274	4.37459e-06	0.000842592	ENSOCUG00000029235.2	Metallothionein-1A [Source:UniProtKB/Swiss-Prot;Acc:P11957]	5	12927625	12936574	1				410
ENSOCUG00000003792	2632.27	-1.30593	0.191158	-6.83166	8.394e-12	8.51331e-09	ENSOCUG00000003792.4	thrombospondin 1 [Source:HGNC Symbol;Acc:HGNC:11785]	17	32568969	32583143	-1	THBS1	THBS1	THBS1	4319
ENSOCUG00000012116	164.07	-1.2606	0.218342	-5.77351	7.76375e-09	4.2399e-06	ENSOCUG00000012116.4	ovo like zinc finger 2 [Source:HGNC Symbol;Acc:HGNC:15804]	4	18182545	18213456	1	OVOL2		OVOL2	1002
ENSOCUG00000009621	43.8886	-1.24755	0.37179	-3.35552	0.000792156	0.0360055	ENSOCUG00000009621.3	heat shock transcription factor 2 binding protein [Source:HGNC Symbol;Acc:HGNC:5226]	GL019091	9122	79479	-1	HSF2BP		HSF2BP	858
ENSOCUG00000016101	1251.59	-1.21738	0.365671	-3.32916	0.000871079	0.0374801	ENSOCUG00000016101.4	Oryctolagus cuniculus matrix metallopeptidase 9 (MMP9), mRNA. [Source:RefSeq mRNA;Acc:NM_001082203]	GL018725	971854	978973	1	MMP9		MMP9	2323
ENSOCUG00000010761	666.902	-1.18634	0.178582	-6.64314	3.07077e-11	2.72512e-08	ENSOCUG00000010761.3	neuropeptide Y [Source:HGNC Symbol;Acc:HGNC:7955]	10	9174150	9180391	1	NPY	NPY	NPY	454
ENSOCUG00000009659	192.23	-1.18345	0.314706	-3.7605	0.000169573	0.0120388	ENSOCUG00000009659.3	lymphatic vessel endothelial hyaluronan receptor 1 [Source:HGNC Symbol;Acc:HGNC:14687]	1	152332847	152347855	-1	LYVE1	LYVE1	LYVE1	1852
ENSOCUG00000007759	276.313	-1.17366	0.285005	-4.11804	3.82103e-05	0.0038468	ENSOCUG00000007759.4	ubiquitin specific peptidase 2 [Source:HGNC Symbol;Acc:HGNC:12618]	GL018823	809649	831344	-1	USP2	USP2	USP2	2370
ENSOCUG00000004080	165.721	-1.16719	0.287104	-4.06539	4.79527e-05	0.0045392	ENSOCUG00000004080.3	RAS like family 10 member B [Source:HGNC Symbol;Acc:HGNC:30295]	19	24793341	24798868	1	RASL10B		RASL10B	612
ENSOCUG00000010136	514.752	-1.15264	0.226022	-5.09965	3.40279e-07	0.000109809	ENSOCUG00000010136.4	LIM and cysteine rich domains 1 [Source:HGNC Symbol;Acc:HGNC:6633]	GL018703	336446	376075	-1	LMCD1	LMCD1	LMCD1	1402
ENSOCUG00000013296	342.731	-1.12902	0.30697	-3.67794	0.000235124	0.0156006	ENSOCUG00000013296.4	growth arrest and DNA damage inducible gamma [Source:HGNC Symbol;Acc:HGNC:4097]	1	78240304	78245251	-1	GADD45G		GADD45G	952
ENSOCUG00000002998	657.092	-1.12356	0.230331	-4.87804	1.07144e-06	0.000280103	ENSOCUG00000002998.4	protein kinase domain containing, cytoplasmic [Source:HGNC Symbol;Acc:HGNC:25123]	2	144102551	144110565	-1	PKDCC		PKDCC	1373
ENSOCUG00000016576	293.26	-1.11847	0.258127	-4.33302	1.47078e-05	0.00195173	ENSOCUG00000016576.2	gap junction protein alpha 5 [Source:HGNC Symbol;Acc:HGNC:4279]	13	43316152	43317228	1	GJA5	GJA5	GJA5	1077
ENSOCUG00000023638	67.7932	-1.11189	0.318646	-3.48942	0.00048407	0.0257427	ENSOCUG00000023638.3	potassium voltage-gated channel interacting protein 3 [Source:HGNC Symbol;Acc:HGNC:15523]	2	95276646	95360750	-1	KCNIP3	KCNIP3	KCNIP3	1151
ENSOCUG00000013498	71.9058	-1.10191	0.289262	-3.8094	0.000139304	0.0105211	ENSOCUG00000013498.5	ADAM metallopeptidase with thrombospondin type 1 motif 4 [Source:HGNC Symbol;Acc:HGNC:220]	13	31783221	31790418	1	ADAMTS4	ADAMTS4	ADAMTS4	2556
ENSOCUG00000008024	1275.52	-1.0978	0.180509	-6.08167	1.18935e-09	7.34243e-07	ENSOCUG00000008024.4	spermine oxidase [Source:HGNC Symbol;Acc:HGNC:15862]	4	10990175	11002547	1	SMOX	SMOX	SMOX	2081
ENSOCUG00000025022	2379.8	-1.09171	0.208644	-5.23243	1.67298e-07	5.79383e-05	ENSOCUG00000025022.1	nuclear protein 1, transcriptional regulator [Source:HGNC Symbol;Acc:HGNC:29990]	6	18564182	18564705	1	NUPR1	NUPR1	NUPR1	243
ENSOCUG00000032482	126.626	-1.09139	0.273723	-3.98719	6.68591e-05	0.00582413	ENSOCUG00000032482.1		8	111264664	111326358	-1				2019
ENSOCUG00000008504	179.911	-1.07591	0.286053	-3.76122	0.000169087	0.0120388	ENSOCUG00000008504.4	CD300 molecule like family member g [Source:HGNC Symbol;Acc:HGNC:30455]	19	44263125	44276609	1	CD300LG		CD300LG	3023
ENSOCUG00000007821	589.139	-1.07264	0.226104	-4.74402	2.09517e-06	0.000472212	ENSOCUG00000007821.3	arginine vasopressin induced 1 [Source:HGNC Symbol;Acc:HGNC:30898]	18	45845317	45853767	-1	AVPI1	AVPI1	AVPI1	1333
ENSOCUG00000000585	228.52	-1.04182	0.249313	-4.17877	2.93094e-05	0.00319935	ENSOCUG00000000585.4	RRAD, Ras related glycolysis inhibitor and calcium channel regulator [Source:HGNC Symbol;Acc:HGNC:10446]	5	22312327	22315347	-1	RRAD	RRAD	RRAD	2061
ENSOCUG00000016159	566.782	-1.03451	0.273312	-3.78508	0.000153657	0.0111315	ENSOCUG00000016159.3		GL019659	17405	18642	1	CHST12			1224
ENSOCUG00000008330	1787.65	-1.03072	0.234328	-4.39863	1.08934e-05	0.00154675	ENSOCUG00000008330.3	Cysteine and glycine-rich protein 2; AltName: Full=Cysteine-rich protein 2; Short=CRP2; AltName: Full=LIM domain only protein 5; Short=LMO-5; AltName: Full=Smooth muscle cell LIM protein; Short=SmLIM	4	55834417	55854515	-1	CSRP2	CSRP2	CSRP2	1435
ENSOCUG00000001188	797.648	-1.0257	0.235594	-4.35369	1.33864e-05	0.00181023	ENSOCUG00000001188.4	Collagen alpha-1(X) chain; Flags: Precursor	12	104301818	104337007	-1	COL10A1	COL10A1	COAA1	2105
ENSOCUG00000006796	14957.3	-1.02136	0.254964	-4.00591	6.17797e-05	0.00545083	ENSOCUG00000006796.3	Oryctolagus cuniculus cytochrome P450 2A10 (CYP2A10), mRNA. [Source:RefSeq mRNA;Acc:NM_001171049]	GL018789	953544	959027	1	CYP2A10	CYP2A10		1630
ENSOCUG00000030762	210.781	-1.0111	0.27648	-3.65705	0.000255132	0.0164664	ENSOCUG00000030762.1		GL019042	48989	86245	1				1097
ENSOCUG00000000148	420.346	-0.998369	0.266414	-3.74743	0.000178654	0.0126204	ENSOCUG00000000148.4	cysteine dioxygenase type 1 [Source:HGNC Symbol;Acc:HGNC:1795]	3	605570	615514	-1	CDO1	CDO1	CDO1	625
ENSOCUG00000012972	1040.16	-0.993325	0.180924	-5.49029	4.01285e-08	1.72662e-05	ENSOCUG00000012972.3	Alpha-crystallin B chain [Source:UniProtKB/Swiss-Prot;Acc:P41316]	1	104462664	104465787	1	CRYAB	CRYAB		718
ENSOCUG00000015459	442.529	-0.986616	0.171344	-5.75811	8.50611e-09	4.47327e-06	ENSOCUG00000015459.2	60S ribosomal protein L36a; AltName: Full=60S ribosomal protein L44	2	30418087	30418407	-1	RPL36AL	LOC100358069	RL36A	321
ENSOCUG00000031221	304.759	-0.985642	0.298777	-3.29893	0.000970557	0.0396429	ENSOCUG00000031221.1	cAMP-responsive element modulator	GL018724	1285764	1291415	-1			CREM	351
ENSOCUG00000026280	355.423	-0.983812	0.26433	-3.7219	0.000197728	0.0134572	ENSOCUG00000026280.3	PVR cell adhesion molecule [Source:HGNC Symbol;Acc:HGNC:9705]	GL018881	514400	525082	1	PVR		PVR	2910
ENSOCUG00000006266	96.9533	-0.972538	0.274305	-3.54546	0.000391931	0.022444	ENSOCUG00000006266.4	MAF bZIP transcription factor F [Source:HGNC Symbol;Acc:HGNC:6780]	4	84831220	84840119	-1	MAFF		MAFF	1212
ENSOCUG00000000721	83.4162	-0.963731	0.278258	-3.46344	0.000533309	0.0276367	ENSOCUG00000000721.4	peptidase domain containing associated with muscle regeneration 1 [Source:HGNC Symbol;Acc:HGNC:24554]	1	174741307	174835777	-1	PAMR1	PAMR1	PAMR1	2648
ENSOCUG00000023426	717.757	-0.961327	0.217678	-4.41628	1.00414e-05	0.00148501	ENSOCUG00000023426.2	synapsin III [Source:HGNC Symbol;Acc:HGNC:11496]	4	88145904	88596178	1	SYN3		SYN3	2105
ENSOCUG00000026770	212.303	-0.956689	0.251336	-3.80641	0.000140998	0.010537	ENSOCUG00000026770.2	four-jointed box kinase 1 [Source:HGNC Symbol;Acc:HGNC:17166]	1	174934220	174935754	1	FJX1		FJX1	1416
ENSOCUG00000012735	600.893	-0.952809	0.190094	-5.01231	5.37814e-07	0.000155845	ENSOCUG00000012735.4	coenzyme Q10B [Source:HGNC Symbol;Acc:HGNC:25819]	7	137958674	137982027	1	COQ10B	COQ10B	COQ10B	1834
ENSOCUG00000021468	761.807	-0.921124	0.171875	-5.35925	8.35667e-08	3.20693e-05	ENSOCUG00000021468.3	BARX homeobox 2 [Source:HGNC Symbol;Acc:HGNC:956]	1	87079181	87161317	-1	BARX2	BARX2	BARX2	1116
ENSOCUG00000008310	5029.76	-0.909489	0.200036	-4.54662	5.45138e-06	0.000967552	ENSOCUG00000008310.4	TIMP metallopeptidase inhibitor 3 [Source:HGNC Symbol;Acc:HGNC:11822]	4	88310434	88361387	-1	TIMP3	TIMP3	TIMP3	1991
ENSOCUG00000013904	148.073	-0.900824	0.265063	-3.39853	0.000677491	0.0323896	ENSOCUG00000013904.3	cytokine inducible SH2 containing protein [Source:HGNC Symbol;Acc:HGNC:1984]	9	18052140	18056526	-1	CISH	CISH	CISH	774
ENSOCUG00000023368	217.984	-0.898441	0.229051	-3.92245	8.76536e-05	0.0070316	ENSOCUG00000023368.2	ligand of numb-protein X 1 [Source:HGNC Symbol;Acc:HGNC:6657]	GL018754	656953	760584	1	LNX1		LNX1	2388
ENSOCUG00000021126	1208.12	-0.895302	0.210855	-4.24606	2.17564e-05	0.00258361	ENSOCUG00000021126.2	Metallothionein-2A [Source:UniProtKB/Swiss-Prot;Acc:P18055]	5	12871164	12909375	1				575
ENSOCUG00000015292	814.866	-0.891652	0.177806	-5.01473	5.31071e-07	0.000155845	ENSOCUG00000015292.4	neural precursor cell expressed, developmentally down-regulated 9 [Source:HGNC Symbol;Acc:HGNC:7733]	12	4925319	5049035	-1	NEDD9	NEDD9	NEDD9	3158
ENSOCUG00000022080	410.615	-0.884719	0.264271	-3.34778	0.000814628	0.0360055	ENSOCUG00000022080.3	cysteine and serine rich nuclear protein 1 [Source:HGNC Symbol;Acc:HGNC:14300]	9	4501244	4506561	1	CSRNP1		CSRNP1	2733
ENSOCUG00000007460	778.501	-0.877817	0.178554	-4.91624	8.82209e-07	0.000236349	ENSOCUG00000007460.3	Extracellular superoxide dismutase [Cu-Zn] [Source:UniProtKB/Swiss-Prot;Acc:P41975]	2	15385375	15407874	1				1292
ENSOCUG00000013490	286.453	-0.877489	0.224755	-3.9042	9.45377e-05	0.00749911	ENSOCUG00000013490.2	ribosome biogenesis regulator 1 homolog [Source:HGNC Symbol;Acc:HGNC:17083]	3	82297031	82298140	1	RRS1		RRS1	1038
ENSOCUG00000002655	106.123	-0.871004	0.256527	-3.39537	0.000685371	0.032612	ENSOCUG00000002655.4	hepatic and glial cell adhesion molecule [Source:HGNC Symbol;Acc:HGNC:26361]	1	92322379	92334381	1	HEPACAM	HEPACAM	HEPACAM	1346
ENSOCUG00000007685	679.209	-0.861352	0.144204	-5.97314	2.32734e-09	1.32184e-06	ENSOCUG00000007685.4	angiopoietin like 2 [Source:HGNC Symbol;Acc:HGNC:490]	GL018699	483838	684005	1	ANGPTL2		ANGPTL2	2912
ENSOCUG00000012561	535.493	-0.851711	0.204171	-4.17155	3.02531e-05	0.00321782	ENSOCUG00000012561.4	solute carrier family 43 member 3 [Source:HGNC Symbol;Acc:HGNC:17466]	1	190497622	190520675	-1	SLC43A3	SLC43A3	SLC43A3	1863
ENSOCUG00000016660	3059.34	-0.838342	0.244802	-3.42457	0.000615766	0.0306781	ENSOCUG00000016660.4	secreted frizzled related protein 2 [Source:HGNC Symbol;Acc:HGNC:10777]	15	10007158	10014838	-1	SFRP2	SFRP2	SFRP2	1770
ENSOCUG00000038763	9751.04	-0.838254	0.237514	-3.52928	0.000416693	0.0229327	ENSOCUG00000038763.1	antioxidant 1 copper chaperone [Source:HGNC Symbol;Acc:HGNC:798]	3	33117791	33199104	-1	ATOX1		ATOX1	1854
ENSOCUG00000005808	1714.4	-0.82323	0.162633	-5.06189	4.15116e-07	0.000128135	ENSOCUG00000005808.4	PDZ and LIM domain 3 [Source:HGNC Symbol;Acc:HGNC:20767]	2	62941606	62973408	-1	PDLIM3	PDLIM3	PDLIM3	1092
ENSOCUG00000000145	528.171	-0.816266	0.213952	-3.81518	0.000136083	0.0103329	ENSOCUG00000000145.3	nuclear factor, interleukin 3 regulated [Source:HGNC Symbol;Acc:HGNC:7787]	1	76776106	76777506	1	NFIL3	NFIL3	NFIL3	1401
ENSOCUG00000012278	332.517	-0.809356	0.213567	-3.78971	0.000150824	0.0109823	ENSOCUG00000012278.4	Protein eva-1 homolog C; AltName: Full=Protein FAM176C; AltName: Full=SUE21; Flags: Precursor	14	162486319	162573321	1	EVA1C		EVA1C	1608
ENSOCUG00000013482	2221.17	-0.805143	0.23421	-3.4377	0.000586678	0.029645	ENSOCUG00000013482.4	Cytokine-like protein 1; AltName: Full=Protein C17; Flags: Precursor	GL018874	376357	387117	1	CYTL1	CYTL1	CYTL1	2439
ENSOCUG00000014425	767.753	-0.802039	0.241779	-3.31724	0.000909127	0.0384025	ENSOCUG00000014425.4	filamin A interacting protein 1 like [Source:HGNC Symbol;Acc:HGNC:24589]	14	120579232	120874003	1	FILIP1L	FILIP1L	FILIP1L	3912
ENSOCUG00000025460	344.139	-0.800443	0.166066	-4.82002	1.43546e-06	0.00035758	ENSOCUG00000025460.2	Ras association domain-containing protein 1	9	17796466	17804297	-1	RASSF1		RASF1	783
ENSOCUG00000004311	583.225	-0.799308	0.227333	-3.51603	0.000438054	0.0237404	ENSOCUG00000004311.4	mitogen-activated protein kinase kinase 3 [Source:HGNC Symbol;Acc:HGNC:6843]	GL019019	50100	67343	-1	MAP2K3	MAP2K3	MAP2K3	1687
ENSOCUG00000012216	809.996	-0.792853	0.189115	-4.19243	2.7598e-05	0.00304929	ENSOCUG00000012216.3	phosphoribosylaminoimidazole carboxylase and phosphoribosylaminoimidazolesuccinocarboxamide synthase [Source:HGNC Symbol;Acc:HGNC:8587]	15	92424033	92441487	-1	PAICS		PAICS	1278
ENSOCUG00000016936	660.882	-0.787447	0.221851	-3.54944	0.000386052	0.022444	ENSOCUG00000016936.4	multimerin 2 [Source:HGNC Symbol;Acc:HGNC:19888]	18	8620884	8641296	-1	MMRN2		MMRN2	3501
ENSOCUG00000010700	172.109	-0.782715	0.238375	-3.28354	0.00102511	0.0410017	ENSOCUG00000010700.4	URB2 ribosome biogenesis homolog [Source:HGNC Symbol;Acc:HGNC:28967]	16	37960035	38147083	-1	URB2	URB2	URB2	5974
ENSOCUG00000016362	1288.75	-0.781022	0.229138	-3.40853	0.000653149	0.0317605	ENSOCUG00000016362.4	ADAM metallopeptidase with thrombospondin type 1 motif 1 [Source:HGNC Symbol;Acc:HGNC:217]	14	156049436	156058247	-1	ADAMTS1	ADAMTS1	ADAMTS1	4440
ENSOCUG00000006715	220.975	-0.780331	0.198255	-3.93599	8.28529e-05	0.00676108	ENSOCUG00000006715.3	S-adenosylmethionine decarboxylase proenzyme; Short=AdoMetDC; Short=SAMDC; Contains: S-adenosylmethionine decarboxylase alpha chain; Contains: S-adenosylmethionine decarboxylase beta chain; Flags: Precursor	11	6590720	6591719	-1	AMD1		DCAM	909
ENSOCUG00000023919	1587.24	-0.778114	0.187316	-4.15402	3.26686e-05	0.00338585	ENSOCUG00000023919.2	Transgelin; AltName: Full=Smooth muscle protein 22-alpha; Short=SM22-alpha	15	46197817	46199515	1	TAGLN		TAGL	1377
ENSOCUG00000009270	1010.57	-0.777637	0.162641	-4.7813	1.74162e-06	0.000412155	ENSOCUG00000009270.4	synaptopodin [Source:HGNC Symbol;Acc:HGNC:30672]	3	32326948	32359502	1	SYNPO		SYNPO	5201
ENSOCUG00000003420	421.857	-0.774242	0.230914	-3.35295	0.000799551	0.0360055	ENSOCUG00000003420.4	sterile alpha motif domain containing 4A [Source:HGNC Symbol;Acc:HGNC:23023]	17	73273508	73496992	1	SAMD4A		SAMD4A	3557
ENSOCUG00000021247	485.937	-0.773503	0.204034	-3.79106	0.000150008	0.0109792	ENSOCUG00000021247.2	PX domain containing 1 [Source:HGNC Symbol;Acc:HGNC:21361]	GL018715	2055664	2074664	1	PXDC1		PXDC1	690
ENSOCUG00000008071	9656.12	-0.77075	0.232472	-3.31545	0.000914946	0.0384025	ENSOCUG00000008071.4	Cystatin-C; AltName: Full=Cystatin-3; Flags: Precursor	4	13251410	13356413	1	CST3	CST3	CYTC	1487
ENSOCUG00000013175	465.793	-0.767272	0.155917	-4.92102	8.60927e-07	0.000236349	ENSOCUG00000013175.4	fibulin 5 [Source:HGNC Symbol;Acc:HGNC:3602]	20	13959823	14038823	1	FBLN5	FBLN5	FBLN5	1419
ENSOCUG00000029760	495.569	-0.760911	0.214501	-3.54736	0.000389116	0.022444	ENSOCUG00000029760.1	Phosphatidylethanolamine-binding protein 4; Short=PEBP-4; Short=hPEBP4; AltName: Full=Protein cousin-of-RKIP 1; Flags: Precursor	GL018937	70260	85699	-1			PEBP4	570
ENSOCUG00000025924	191.295	-0.758087	0.231936	-3.26852	0.00108112	0.0426412	ENSOCUG00000025924.1	nuclear transport factor 2 like export factor 1 [Source:HGNC Symbol;Acc:HGNC:15913]	4	13605936	13606358	-1	NXT1	NXT1	NXT1	423
ENSOCUG00000004492	416.543	-0.755009	0.222085	-3.39963	0.000674765	0.0323896	ENSOCUG00000004492.4	potassium voltage-gated channel subfamily Q member 1 [Source:HGNC Symbol;Acc:HGNC:6294]	GL019000	12867	240468	1	KCNQ1		KCNQ1	3597
ENSOCUG00000024967	1404.93	-0.749275	0.188064	-3.98414	6.77247e-05	0.00586355	ENSOCUG00000024967.3	inhibitor of DNA binding 1, HLH protein [Source:HGNC Symbol;Acc:HGNC:5360]	4	7598254	7599318	-1	ID1	ID1	ID1	866
ENSOCUG00000000719	379.927	-0.74767	0.200501	-3.72901	0.000192236	0.0133149	ENSOCUG00000000719.4	Ras-like protein family member 11B	GL018754	1207133	1211118	-1	RASL11B		RSLBB	2224
ENSOCUG00000026994	1046.79	-0.741189	0.204324	-3.62751	0.000286163	0.0180588	ENSOCUG00000026994.2	tubulin alpha 4a [Source:HGNC Symbol;Acc:HGNC:12407]	7	160492752	160496451	-1	TUBA4A	TUBA4A	TUBA4A	1479
ENSOCUG00000025781	511.775	-0.738412	0.218416	-3.38075	0.000722879	0.0338751	ENSOCUG00000025781.2	G-patch domain containing 4 [Source:HGNC Symbol;Acc:HGNC:25982]	13	36329209	36333442	1	GPATCH4	GPATCH4	GPATCH4	1781
ENSOCUG00000012719	247.684	-0.737232	0.189137	-3.89788	9.70381e-05	0.0076124	ENSOCUG00000012719.4	heat shock protein family A (Hsp70) member 12B [Source:HGNC Symbol;Acc:HGNC:16193]	4	10602529	10621505	1	HSPA12B	HSPA12B	HSPA12B	2938
ENSOCUG00000005852	1209.39	-0.73636	0.160599	-4.58507	4.53825e-06	0.000847876	ENSOCUG00000005852.3	Oryctolagus cuniculus chondromodulin (CNMD), mRNA. [Source:RefSeq mRNA;Acc:NM_001082040]	8	54111908	54138044	-1	CNMD		CNMD	1258
ENSOCUG00000013629	6326.16	-0.732539	0.22834	-3.2081	0.00133613	0.0499255	ENSOCUG00000013629.4	Oryctolagus cuniculus collagen type II alpha 1 chain (COL2A1), mRNA. [Source:RefSeq mRNA;Acc:NM_001195671]	GL018949	72110	94586	-1	COL2A1	COL2A1	COL2A1	5114
ENSOCUG00000027445	550.363	-0.73214	0.199425	-3.67125	0.000241365	0.0158664	ENSOCUG00000027445.1	transcriptional and immune response regulator [Source:HGNC Symbol;Acc:HGNC:1357]	GL018706	2790153	2790473	-1	TCIM	TCIM	TCIM	321
ENSOCUG00000029084	13092.7	-0.731945	0.22313	-3.28035	0.00103677	0.0413056	ENSOCUG00000029084.1		MT	1093	2671	1	MT-RNR1			1579
ENSOCUG00000004852	288.014	-0.727879	0.212851	-3.41966	0.000626989	0.030977	ENSOCUG00000004852.3	mal, T cell differentiation protein like [Source:HGNC Symbol;Acc:HGNC:6818]	2	95562532	95584393	-1	MALL		MALL	1117
ENSOCUG00000015507	227.025	-0.727243	0.219179	-3.31804	0.000906526	0.0384025	ENSOCUG00000015507.4	sushi domain containing 5 [Source:HGNC Symbol;Acc:HGNC:29061]	14	20098500	20147968	-1	SUSD5		SUSD5	2470
ENSOCUG00000006262	2075.33	-0.726924	0.169038	-4.30036	1.70522e-05	0.0021813	ENSOCUG00000006262.4	SUB1 regulator of transcription [Source:HGNC Symbol;Acc:HGNC:19985]	11	54376130	54391640	1	SUB1	SUB1	SUB1	691
ENSOCUG00000013369	711.835	-0.719553	0.172526	-4.17069	3.03675e-05	0.00321782	ENSOCUG00000013369.4	integrin subunit alpha 5 [Source:HGNC Symbol;Acc:HGNC:6141]	4	38145962	38168044	-1	ITGA5		ITGA5	4005
ENSOCUG00000015927	955.841	-0.719201	0.21449	-3.35307	0.0007992	0.0360055	ENSOCUG00000015927.3	Cbp/p300 interacting transactivator with Glu/Asp rich carboxy-terminal domain 4 [Source:HGNC Symbol;Acc:HGNC:18696]	13	125716684	125717235	1	CITED4	CITED4	CITED4	552
ENSOCUG00000001454	1005.1	-0.717108	0.196606	-3.64743	0.000264871	0.016941	ENSOCUG00000001454.3	nestin [Source:HGNC Symbol;Acc:HGNC:7756]	13	36260071	36267928	1	NES		NES	4905
ENSOCUG00000028189	2.90433e+06	-0.711378	0.185363	-3.83775	0.000124165	0.00958162	ENSOCUG00000028189.2	Lipocalin-1; AltName: Full=Tear lipocalin; Short=Tlc; AltName: Full=Tear prealbumin; Short=TP; AltName: Full=von Ebner gland protein; Short=VEG protein; Flags: Precursor	GL019280	51667	56016	1	LCN1		LCN1	1826
ENSOCUG00000024399	350.531	-0.709133	0.170609	-4.15647	3.23202e-05	0.00337438	ENSOCUG00000024399.2	NGFI-A binding protein 2 [Source:HGNC Symbol;Acc:HGNC:7627]	GL018714	250909	256179	1	NAB2	NAB2	NAB2	2061
ENSOCUG00000008957	447.595	-0.70639	0.171791	-4.1119	3.9241e-05	0.00388579	ENSOCUG00000008957.4	nuclear transcription factor, X-box binding 1 [Source:HGNC Symbol;Acc:HGNC:7803]	1	20088512	20155665	-1	NFX1	NFX1	NFX1	3421
ENSOCUG00000010547	369.296	-0.703478	0.205525	-3.42283	0.000619724	0.0307674	ENSOCUG00000010547.3	HLF transcription factor, PAR bZIP family member [Source:HGNC Symbol;Acc:HGNC:4977]	19	32502444	32637572	-1	HLF		HLF	3988
ENSOCUG00000005218	1227.27	-0.698324	0.21411	-3.26152	0.00110817	0.0434667	ENSOCUG00000005218.4	microtubule associated scaffold protein 1 [Source:HGNC Symbol;Acc:HGNC:29789]	2	67917049	68071376	1	MTUS1	MTUS1	MTUS1	4072
ENSOCUG00000004707	211.062	-0.685703	0.207535	-3.30404	0.000953036	0.0392104	ENSOCUG00000004707.4	olfactomedin 2 [Source:HGNC Symbol;Acc:HGNC:17189]	GL018833	324518	380775	1	OLFM2		OLFM2	1862
ENSOCUG00000005680	515.868	-0.684592	0.168009	-4.07473	4.60687e-05	0.00441979	ENSOCUG00000005680.4	S-adenosylmethionine decarboxylase proenzyme; Short=AdoMetDC; Short=SAMDC; Contains: S-adenosylmethionine decarboxylase alpha chain; Contains: S-adenosylmethionine decarboxylase beta chain; Flags: Precursor	12	98635129	98653584	1	AMD1		DCAM	1031
ENSOCUG00000005954	197.773	-0.6803	0.193107	-3.52292	0.000426821	0.0233094	ENSOCUG00000005954.3	metabolism of cobalamin associated C [Source:HGNC Symbol;Acc:HGNC:24525]	13	121136529	121141572	-1	MMACHC	MMACHC	MMACHC	1239
ENSOCUG00000015533	12072.7	-0.679898	0.169166	-4.01911	5.84177e-05	0.00524983	ENSOCUG00000015533.3	heat shock protein family A (Hsp70) member 8 [Source:HGNC Symbol;Acc:HGNC:5241]	1	94912409	95035086	1	HSPA8	CLMP	HSPA8	3534
ENSOCUG00000002360	1107.92	-0.678268	0.156075	-4.34577	1.38786e-05	0.00185908	ENSOCUG00000002360.3		9	17738583	17743296	-1	IFRD2			1545
ENSOCUG00000004446	417.442	-0.678007	0.19045	-3.56003	0.000370814	0.0218473	ENSOCUG00000004446.4	VPS37B subunit of ESCRT-I [Source:HGNC Symbol;Acc:HGNC:25754]	AAGW02082218	6749	12917	-1	VPS37B		VPS37B	1367
ENSOCUG00000015220	1695.2	-0.675162	0.206028	-3.27704	0.00104902	0.0414902	ENSOCUG00000015220.3	platelet and endothelial cell adhesion molecule 1 [Source:HGNC Symbol;Acc:HGNC:8823]	19	49195665	49263183	-1	PECAM1		PECAM1	5916
ENSOCUG00000013688	243.869	-0.674542	0.201141	-3.35358	0.000797732	0.0360055	ENSOCUG00000013688.2	Tumor necrosis factor-inducible gene 6 protein [Source:UniProtKB/Swiss-Prot;Acc:P98065]	7	90349588	90368345	1	TNFAIP6	TNFAIP6	TNFAIP6	1406
ENSOCUG00000005254	705.736	-0.674041	0.167093	-4.03393	5.4852e-05	0.00498481	ENSOCUG00000005254.3	hyaluronidase 2 [Source:HGNC Symbol;Acc:HGNC:5321]	9	17786080	17788289	-1	HYAL2		HYAL2	1425
ENSOCUG00000016829	78472.5	-0.66883	0.19802	-3.3776	0.000731225	0.0340415	ENSOCUG00000016829.3	Oryctolagus cuniculus glutathione peroxidase 6 (GPX6), mRNA. [Source:RefSeq mRNA;Acc:NM_001256906]	12	10446914	10458940	1	GPX6	GPX6	GPX6	810
ENSOCUG00000025148	1406.58	-0.666264	0.19149	-3.47937	0.000502598	0.0265293	ENSOCUG00000025148.3	Collagen alpha-1(V) chain; Flags: Precursor	GL019578	29112	37589	-1	COL5A1		CO5A1	2152
ENSOCUG00000022823	1499.69	-0.662371	0.13934	-4.75363	1.99796e-06	0.000457565	ENSOCUG00000022823.1	inhibitor of DNA binding 3, HLH protein [Source:HGNC Symbol;Acc:HGNC:5362]	13	129667293	129667820	1	ID3	ID3	ID3	418
ENSOCUG00000025433	286.206	-0.66168	0.165057	-4.0088	6.10271e-05	0.00544984	ENSOCUG00000025433.3	cryptochrome circadian regulator 2 [Source:HGNC Symbol;Acc:HGNC:2385]	1	185198656	185221193	1	CRY2		CRY2	1848
ENSOCUG00000010496	269.973	-0.660643	0.185067	-3.56976	0.00035731	0.021407	ENSOCUG00000010496.3	oxidative stress induced growth inhibitor 1 [Source:HGNC Symbol;Acc:HGNC:30093]	5	37982795	37983709	1	OSGIN1		OSGIN1	915
ENSOCUG00000000532	6014.02	-0.657821	0.119374	-5.51058	3.57648e-08	1.58695e-05	ENSOCUG00000000532.4	Wnt ligand secretion mediator [Source:HGNC Symbol;Acc:HGNC:30238]	13	98050848	98202052	1	WLS	WLS	WLS	2645
ENSOCUG00000005233	781.185	-0.657679	0.167029	-3.93752	8.23283e-05	0.00675711	ENSOCUG00000005233.4	ETS variant transcription factor 5 [Source:HGNC Symbol;Acc:HGNC:3494]	14	79472123	79533358	1	ETV5	ETV5	ETV5	3889
ENSOCUG00000003404	625.564	-0.653593	0.179418	-3.64286	0.00026963	0.017168	ENSOCUG00000003404.4	mannosidase alpha class 2A member 1 [Source:HGNC Symbol;Acc:HGNC:6824]	11	29246701	29413831	1	MAN2A1	MAN2A1	MAN2A1	4431
ENSOCUG00000001473	1471.82	-0.653553	0.148903	-4.38912	1.13811e-05	0.0016	ENSOCUG00000001473.3	S100 calcium binding protein B [Source:HGNC Symbol;Acc:HGNC:10500]	14	163365756	163373742	1	S100B	S100B	S100B	699
ENSOCUG00000004923	1208.53	-0.647423	0.13074	-4.952	7.34556e-07	0.000208599	ENSOCUG00000004923.4	BCR activator of RhoGEF and GTPase [Source:HGNC Symbol;Acc:HGNC:1014]	GL018810	214852	344213	1	BCR		BCR	4095
ENSOCUG00000035488	1901.76	-0.643802	0.181681	-3.5436	0.00039471	0.022508	ENSOCUG00000035488.1	Heat shock cognate 71 kDa protein; AltName: Full=Heat shock 70 kDa protein 8; AltName: Full=Lipopolysaccharide-associated protein 1; Short=LAP-1; Short=LPS-associated protein 1	14	67869368	67902210	-1			HSP7C	2194
ENSOCUG00000016429	296.43	-0.637151	0.185215	-3.44005	0.000581603	0.0294935	ENSOCUG00000016429.4	activator of basal transcription 1 [Source:HGNC Symbol;Acc:HGNC:17369]	12	10666814	10668481	-1	ABT1	ABT1	ABT1	825
ENSOCUG00000002132	611.253	-0.637057	0.147905	-4.3072	1.65334e-05	0.00214729	ENSOCUG00000002132.4	protein phosphatase 1 regulatory subunit 10 [Source:HGNC Symbol;Acc:HGNC:9284]	12	22645755	22655904	-1	PPP1R10		PPP1R10	2474
ENSOCUG00000010011	3713.99	-0.636919	0.122827	-5.18549	2.15453e-07	7.28385e-05	ENSOCUG00000010011.4	lamin A/C [Source:HGNC Symbol;Acc:HGNC:6636]	13	36727329	36764671	-1	LMNA	LMNA	LMNA	2192
ENSOCUG00000009884	2485.45	-0.632122	0.140668	-4.49371	6.99916e-06	0.00114231	ENSOCUG00000009884.4	tropomyosin 4 [Source:HGNC Symbol;Acc:HGNC:12013]	GL018776	768946	789118	1	TPM4		TPM4	2058
ENSOCUG00000015700	830.623	-0.632057	0.176511	-3.58084	0.000342497	0.0207825	ENSOCUG00000015700.4	tripartite motif containing 26 [Source:HGNC Symbol;Acc:HGNC:12962]	12	22204733	22215857	-1	TRIM26	TRIM26	TRIM26	2317
ENSOCUG00000012906	629.285	-0.630246	0.185692	-3.39405	0.000688679	0.032612	ENSOCUG00000012906.4	SPARC-related modular calcium-binding protein 2; AltName: Full=Secreted modular calcium-binding protein 2; Short=SMOC-2; AltName: Full=Smooth muscle-associated protein 2; Short=SMAP-2; Flags: Precursor	GL018930	125741	262332	-1	SMOC2		SMOC2	3864
ENSOCUG00000007785	6805.44	-0.618515	0.135571	-4.5623	5.05959e-06	0.00092104	ENSOCUG00000007785.4	Multiple coagulation factor deficiency protein 2; AltName: Full=Neural stem cell-derived neuronal survival protein; Flags: Precursor	2	139345990	139385438	1	MCFD2		MCFD2	1573
ENSOCUG00000011970	5907.9	-0.617011	0.18598	-3.31762	0.000907871	0.0384025	ENSOCUG00000011970.3	Transgelin; AltName: Full=22 kDa actin-binding protein; AltName: Full=Protein WS3-10; AltName: Full=Smooth muscle protein 22-alpha; Short=SM22-alpha	1	99217123	99221367	-1	TAGLN		TAGL	992
ENSOCUG00000017937	988.145	-0.614775	0.17003	-3.6157	0.000299543	0.0186544	ENSOCUG00000017937.4	hydroxysteroid 17-beta dehydrogenase 10 [Source:HGNC Symbol;Acc:HGNC:4800]	X	34918686	34944649	-1	HSD17B10		HSD17B10	1152
ENSOCUG00000000510	497.526	-0.608499	0.166279	-3.65951	0.000252702	0.0163841	ENSOCUG00000000510.4	PPARG related coactivator 1 [Source:HGNC Symbol;Acc:HGNC:30025]	18	50163945	50178297	1	PPRC1	PPRC1	PPRC1	5108
ENSOCUG00000005295	1055.19	-0.606909	0.172175	-3.52495	0.000423564	0.0232208	ENSOCUG00000005295.4	glycyl-tRNA synthetase 1 [Source:HGNC Symbol;Acc:HGNC:4162]	10	14935276	14993441	1	GARS1	GARS	GARS1	2361
ENSOCUG00000022918	939.932	-0.604031	0.144603	-4.17716	2.95173e-05	0.00319935	ENSOCUG00000022918.3	DEAD-box helicase 56 [Source:HGNC Symbol;Acc:HGNC:18193]	10	44993909	45001799	-1	DDX56		DDX56	2288
ENSOCUG00000015579	1011.32	-0.602534	0.136149	-4.42556	9.61915e-06	0.00146774	ENSOCUG00000015579.4	UDP-N-acetylglucosamine pyrophosphorylase 1 [Source:HGNC Symbol;Acc:HGNC:12457]	13	30416226	30455779	-1	UAP1	UAP1	UAP1	2144
ENSOCUG00000022094	758.683	-0.597195	0.178284	-3.34968	0.000809041	0.0360055	ENSOCUG00000022094.2	C1q and TNF related 5 [Source:HGNC Symbol;Acc:HGNC:14344]	GL018823	795385	796413	-1	C1QTNF5		C1QTNF5	732
ENSOCUG00000031161	540360	-0.594985	0.147537	-4.03279	5.51176e-05	0.00498481	ENSOCUG00000031161.1		GL019280	62742	74947	1				1587
ENSOCUG00000022296	3593.56	-0.592772	0.161897	-3.66142	0.000250825	0.016337	ENSOCUG00000022296.2	transgelin 2 [Source:HGNC Symbol;Acc:HGNC:11554]	13	33204207	33206004	1	TAGLN2		TAGLN2	743
ENSOCUG00000000604	5057.57	-0.589547	0.154126	-3.8251	0.000130722	0.0100331	ENSOCUG00000000604.4	Eukaryotic translation initiation factor 1; Short=eIF1; AltName: Full=A121; AltName: Full=Protein translation factor SUI1 homolog; AltName: Full=Sui1iso1	19	42627273	42629798	1	EIF1	EIF1	EIF1	1527
ENSOCUG00000012258	2154.36	-0.587265	0.173436	-3.38605	0.000709054	0.0333373	ENSOCUG00000012258.4	palmdelphin [Source:HGNC Symbol;Acc:HGNC:15846]	13	64435828	64505540	-1	PALMD	PALMD	PALMD	2583
ENSOCUG00000001877	2293.77	-0.586145	0.139244	-4.20949	2.55949e-05	0.0028843	ENSOCUG00000001877.3	splicing factor proline and glutamine rich [Source:HGNC Symbol;Acc:HGNC:10774]	GL018704	3153424	3161147	1	SFPQ		SFPQ	2001
ENSOCUG00000014914	3278.8	-0.58113	0.130872	-4.44044	8.97742e-06	0.00140077	ENSOCUG00000014914.3	AE binding protein 1 [Source:HGNC Symbol;Acc:HGNC:303]	10	44667395	44675535	1	AEBP1		AEBP1	3878
ENSOCUG00000023359	1378.24	-0.570388	0.170664	-3.34217	0.000831273	0.0365426	ENSOCUG00000023359.3	tubulointerstitial nephritis antigen like 1 [Source:HGNC Symbol;Acc:HGNC:19168]	GL018704	6552108	6565212	-1	TINAGL1	TINAGL1	TINAGL1	1673
ENSOCUG00000003196	3259.32	-0.559841	0.173964	-3.21815	0.00129021	0.0489832	ENSOCUG00000003196.4	chloride intracellular channel 4 [Source:HGNC Symbol;Acc:HGNC:13518]	13	128669262	128742128	-1	CLIC4		CLIC4	2211
ENSOCUG00000004319	1251.88	-0.557941	0.168874	-3.30389	0.000953522	0.0392104	ENSOCUG00000004319.3	FtsJ RNA 2'-O-methyltransferase 3 [Source:HGNC Symbol;Acc:HGNC:17136]	19	48669222	48677084	-1	FTSJ3		FTSJ3	2788
ENSOCUG00000026486	4451.3	-0.555969	0.114627	-4.85023	1.2332e-06	0.000312683	ENSOCUG00000026486.3	Oryctolagus cuniculus splicing factor 1 (SF1), mRNA. [Source:RefSeq mRNA;Acc:NM_001171327]	GL019294	43685	54089	1	SF1	SF1	SF1	2537
ENSOCUG00000015157	812.498	-0.553567	0.154892	-3.57389	0.000351714	0.021251	ENSOCUG00000015157.4	DnaJ heat shock protein family (Hsp40) member B2 [Source:HGNC Symbol;Acc:HGNC:5228]	7	160516988	160524440	1	DNAJB2	DNAJB2	DNAJB2	1011
ENSOCUG00000015449	4650.51	-0.550178	0.151971	-3.62028	0.000294281	0.0184075	ENSOCUG00000015449.4	actinin alpha 1 [Source:HGNC Symbol;Acc:HGNC:163]	20	3278964	3389964	1	ACTN1		ACTN1	3310
ENSOCUG00000039541	965.635	-0.548745	0.147252	-3.72657	0.000194107	0.0133792	ENSOCUG00000039541.1	ETS2 repressor factor [Source:HGNC Symbol;Acc:HGNC:3444]	GL018789	158114	176917	-1	ERF		ERF	2798
ENSOCUG00000008005	1488.57	-0.545051	0.168874	-3.22756	0.00124849	0.0476597	ENSOCUG00000008005.4	myosin regulatory light chain interacting protein [Source:HGNC Symbol;Acc:HGNC:21155]	GL018711	3881565	3900624	-1	MYLIP		MYLIP	1885
ENSOCUG00000009222	14805.1	-0.544236	0.150182	-3.62384	0.000290266	0.0182367	ENSOCUG00000009222.4	vimentin [Source:HGNC Symbol;Acc:HGNC:12692]	16	44091745	44099432	-1	VIM	VIM	VIM	1491
ENSOCUG00000010146	1079.5	-0.54215	0.161062	-3.36609	0.000762417	0.0350341	ENSOCUG00000010146.4	TNF receptor superfamily member 1A [Source:HGNC Symbol;Acc:HGNC:11916]	8	32401204	32415579	-1	TNFRSF1A	TNFRSF1A	TNFRSF1A	1735
ENSOCUG00000011696	1189.45	-0.541097	0.154885	-3.49355	0.000476652	0.0255396	ENSOCUG00000011696.4	BCL2 associated athanogene 3 [Source:HGNC Symbol;Acc:HGNC:939]	18	66803881	66828672	1	BAG3		BAG3	2945
ENSOCUG00000001295	571.689	-0.537429	0.155791	-3.44969	0.000561237	0.0286655	ENSOCUG00000001295.4	DNA polymerase beta [Source:HGNC Symbol;Acc:HGNC:9174]	GL018706	928369	962823	-1	POLB		POLB	1221
ENSOCUG00000012191	1121.02	-0.536428	0.132336	-4.05352	5.04534e-05	0.00465295	ENSOCUG00000012191.4	KIAA1191 [Source:HGNC Symbol;Acc:HGNC:29209]	3	56864588	56877969	-1	KIAA1191		KIAA1191	2162
ENSOCUG00000023319	703.447	-0.536073	0.156788	-3.41909	0.00062831	0.030977	ENSOCUG00000023319.2	vasorin [Source:HGNC Symbol;Acc:HGNC:18517]	GL018787	610119	612182	1	VASN		VASN	2064
ENSOCUG00000011415	696.06	-0.534511	0.16181	-3.30332	0.000955475	0.0392104	ENSOCUG00000011415.4	transforming growth factor beta 3 [Source:HGNC Symbol;Acc:HGNC:11769]	20	29184036	29208373	1	TGFB3		TGFB3	2377
ENSOCUG00000021996	1447.95	-0.532251	0.161572	-3.2942	0.00098703	0.0399283	ENSOCUG00000021996.3	CDC42 effector protein 1 [Source:HGNC Symbol;Acc:HGNC:17014]	GL018973	290968	293289	1	CDC42EP1		CDC42EP1	1366
ENSOCUG00000002074	5398.31	-0.525812	0.160315	-3.27988	0.00103853	0.0413056	ENSOCUG00000002074.3	60S ribosomal protein L29	9	19119308	19122196	-1	RPL29		RL29	773
ENSOCUG00000003097	3893.17	-0.524738	0.124512	-4.21437	2.50476e-05	0.00284521	ENSOCUG00000003097.3	bromodomain containing 2 [Source:HGNC Symbol;Acc:HGNC:1103]	12	23496847	23504126	1	BRD2		BRD2	3057
ENSOCUG00000012944	1543.93	-0.524693	0.127634	-4.11092	3.9408e-05	0.00388579	ENSOCUG00000012944.4	ubiquitin conjugating enzyme E2 G2 [Source:HGNC Symbol;Acc:HGNC:12483]	GL019021	12870	40643	1	UBE2G2	UBE2G2	UBE2G2	2364
ENSOCUG00000021481	791.209	-0.522102	0.158434	-3.29539	0.000982867	0.0398735	ENSOCUG00000021481.2	enoyl-CoA delta isomerase 1 [Source:HGNC Symbol;Acc:HGNC:2703]	GL018968	12190	15823	-1	ECI1		ECI1	756
ENSOCUG00000014248	2876.44	-0.517922	0.155546	-3.3297	0.000869401	0.0374801	ENSOCUG00000014248.3	cytochrome b5 reductase 3 [Source:HGNC Symbol;Acc:HGNC:2873]	GL018734	83043	92755	1	CYB5R3		CYB5R3	3073
ENSOCUG00000001334	3011.93	-0.517862	0.15279	-3.38937	0.000700538	0.0330463	ENSOCUG00000001334.3	Oryctolagus cuniculus solute carrier family 3 member 2 (SLC3A2), mRNA. [Source:RefSeq mRNA;Acc:NM_001082656]	GL018717	1482660	1507689	-1	SLC3A2	SLC3A2	SLC3A2	2026
ENSOCUG00000004332	583.771	-0.508323	0.155101	-3.27737	0.0010478	0.0414902	ENSOCUG00000004332.4	myosin VIIA and Rab interacting protein [Source:HGNC Symbol;Acc:HGNC:19156]	9	3603317	3925918	-1	MYRIP		MYRIP	2903
ENSOCUG00000017057	6675.95	-0.506401	0.118286	-4.28116	1.85925e-05	0.00231575	ENSOCUG00000017057.4	SRP receptor subunit alpha [Source:HGNC Symbol;Acc:HGNC:11307]	1	90813746	90819425	1	SRPRA	SRPRA	SRPRA	2839
ENSOCUG00000023902	463.75	-0.502041	0.146304	-3.43149	0.000600271	0.0301175	ENSOCUG00000023902.2	pelota mRNA surveillance and ribosome rescue factor [Source:HGNC Symbol;Acc:HGNC:8829]	11	68838919	68841013	1	PELO	PELO	PELO	1674
ENSOCUG00000024511	5682.17	-0.499979	0.149369	-3.34728	0.000816092	0.0360055	ENSOCUG00000024511.3	Filamin-A; Short=FLN-A; AltName: Full=Actin-binding protein 280; Short=ABP-280; AltName: Full=Alpha-filamin; AltName: Full=Endothelial actin-binding protein; AltName: Full=Filamin-1; AltName: Full=Non-muscle filamin	GL018816	170571	177004	-1	FLNA	RA_m006_jsm7BED4f	FLNA	2972
ENSOCUG00000011500	1454.71	-0.495199	0.148262	-3.34003	0.000837684	0.0367107	ENSOCUG00000011500.4	tenascin C [Source:HGNC Symbol;Acc:HGNC:5318]	GL018699	12582949	12654754	1	TNC	TNC	TNC	7999
ENSOCUG00000016020	954.333	-0.489588	0.147046	-3.32948	0.000870073	0.0374801	ENSOCUG00000016020.4	general transcription factor IIE subunit 2 [Source:HGNC Symbol;Acc:HGNC:4651]	2	77123552	77179435	1	GTF2E2		GTF2E2	1369
ENSOCUG00000005316	465.21	-0.482707	0.148891	-3.24203	0.00118683	0.0460432	ENSOCUG00000005316.4	MAPK activated protein kinase 3 [Source:HGNC Symbol;Acc:HGNC:6888]	9	18061578	18089130	1	MAPKAPK3	MAPKAPK3	MAPKAPK3	1481
ENSOCUG00000000069	5330	-0.481974	0.136505	-3.53081	0.000414288	0.022889	ENSOCUG00000000069.4	myosin IC [Source:HGNC Symbol;Acc:HGNC:7597]	19	16629835	16649789	1	MYO1C		MYO1C	3987
ENSOCUG00000012001	1257.12	-0.480075	0.149448	-3.21232	0.00131669	0.0497224	ENSOCUG00000012001.4	glutaryl-CoA dehydrogenase [Source:HGNC Symbol;Acc:HGNC:4189]	GL019601	2150	6485	-1	GCDH		GCDH	1771
ENSOCUG00000008424	1033.88	-0.473895	0.139006	-3.40916	0.000651635	0.0317605	ENSOCUG00000008424.4	Tetraspanin-7; Short=Tspan-7; AltName: Full=Transmembrane 4 superfamily member 2; AltName: CD_antigen=CD231	X	24227119	24347428	1	TSPAN7		TSN7	1700
ENSOCUG00000011364	893.231	-0.439841	0.136996	-3.21062	0.0013245	0.0497527	ENSOCUG00000011364.4	Integral membrane protein 2C; Contains: CT-BRI3	7	172449370	172461299	1	ITM2C		ITM2C	951
ENSOCUG00000028052	980.073	-0.436376	0.132323	-3.29782	0.000974391	0.0396429	ENSOCUG00000028052.3	angiomotin like 2 [Source:HGNC Symbol;Acc:HGNC:17812]	14	28296132	28308485	-1	AMOTL2		AMOTL2	3899
ENSOCUG00000004759	1506.95	-0.416741	0.125847	-3.3115	0.000927972	0.0387538	ENSOCUG00000004759.4	G1 to S phase transition 1 [Source:HGNC Symbol;Acc:HGNC:4621]	6	5284715	5315647	-1	GSPT1	GSPT1	GSPT1	2533
ENSOCUG00000015621	1427.58	0.497858	0.155055	3.21085	0.00132341	0.0497527	ENSOCUG00000015621.4	glutamic--pyruvic transaminase 2 [Source:HGNC Symbol;Acc:HGNC:18062]	GL018743	1018595	1056974	-1	GPT2	GPT2	GPT2	2047
ENSOCUG00000010569	1490.24	0.514911	0.151314	3.40293	0.000666666	0.0323072	ENSOCUG00000010569.4	erb-b2 receptor tyrosine kinase 2 [Source:HGNC Symbol;Acc:HGNC:3430]	19	40941911	40966778	1	ERBB2	ERBB2	ERBB2	5490
ENSOCUG00000009397	804.11	0.589936	0.148249	3.97935	6.91027e-05	0.00587879	ENSOCUG00000009397.4	spermatid perinuclear RNA binding protein [Source:HGNC Symbol;Acc:HGNC:16462]	GL018699	3993291	4060971	1	STRBP		STRBP	2330
ENSOCUG00000016566	587.764	0.600256	0.16812	3.57042	0.000356416	0.021407	ENSOCUG00000016566.4	KIAA0556 [Source:HGNC Symbol;Acc:HGNC:29068]	6	17701165	17885589	1	KIAA0556	KIAA0556	KIAA0556	5663
ENSOCUG00000000987	1087.16	0.609273	0.176399	3.45394	0.000552452	0.0284213	ENSOCUG00000000987.4	PNN interacting serine and arginine rich protein [Source:HGNC Symbol;Acc:HGNC:21222]	12	87059900	87088231	-1	PNISR		PNISR	2764
ENSOCUG00000012640	1011.59	0.62239	0.187437	3.32053	0.000898465	0.0384025	ENSOCUG00000012640.4	Oryctolagus cuniculus cingulin (CGN), mRNA. [Source:RefSeq mRNA;Acc:NM_001171307]	13	40644519	40666108	-1	CGN	CGN		3615
ENSOCUG00000004115	411.747	0.625495	0.185491	3.3721	0.000745983	0.0343903	ENSOCUG00000004115.4	fucose kinase [Source:HGNC Symbol;Acc:HGNC:29500]	5	29019773	29036343	-1	FCSK	FCSK	FCSK	3222
ENSOCUG00000010318	337.992	0.628052	0.192756	3.25827	0.00112093	0.0437734	ENSOCUG00000010318.3	centrosomal protein 164 [Source:HGNC Symbol;Acc:HGNC:29182]	1	99044842	99108688	-1	CEP164		CEP164	6247
ENSOCUG00000015295	295.86	0.646812	0.198533	3.25796	0.00112216	0.0437734	ENSOCUG00000015295.3	WD repeat domain 54 [Source:HGNC Symbol;Acc:HGNC:25770]	2	112099964	112127516	-1	WDR54	WDR54	WDR54	2164
ENSOCUG00000008096	283.106	0.648052	0.193365	3.35144	0.000803928	0.0360055	ENSOCUG00000008096.4	regulation of nuclear pre-mRNA domain containing 1A [Source:HGNC Symbol;Acc:HGNC:25560]	9	77243362	77327846	-1	RPRD1A	RPRD1A	RPRD1A	1596
ENSOCUG00000004640	551.719	0.657798	0.176816	3.72025	0.000199029	0.0134572	ENSOCUG00000004640.4	zinc finger RANBP2-type containing 2 [Source:HGNC Symbol;Acc:HGNC:13058]	13	94969055	94983707	1	ZRANB2	ZRANB2	ZRANB2	1294
ENSOCUG00000017653	826.839	0.663931	0.174685	3.80072	0.000144275	0.0107254	ENSOCUG00000017653.4	Cystathionine beta-synthase; AltName: Full=Beta-thionase; AltName: Full=Serine sulfhydrase	GL019508	12976	24457	1	CBS		CBS	2010
ENSOCUG00000003918	554.576	0.668257	0.152996	4.36782	1.25492e-05	0.00173523	ENSOCUG00000003918.3	coronin 2A [Source:HGNC Symbol;Acc:HGNC:2255]	1	14945898	14994023	1	CORO2A	CORO2A	CORO2A	5812
ENSOCUG00000027219	18066.8	0.685084	0.168782	4.05898	4.92876e-05	0.00463063	ENSOCUG00000027219.1	joining chain of multimeric IgA and IgM [Source:HGNC Symbol;Acc:HGNC:5713]	15	79302092	79312845	1	JCHAIN	JCHAIN	JCHAIN	741
ENSOCUG00000029682	1526.7	0.697385	0.202315	3.44702	0.000566798	0.0288458	ENSOCUG00000029682.2	Complement factor B; AltName: Full=C3/C5 convertase; Contains: Complement factor B Ba fragment; Contains: Complement factor B Bb fragment; Flags: Precursor	12	20779006	20784458	1	CFB	CFB	CFAB	2432
ENSOCUG00000012438	823.992	0.705933	0.171155	4.12452	3.71501e-05	0.00376782	ENSOCUG00000012438.3	neurobeachin like 2 [Source:HGNC Symbol;Acc:HGNC:31928]	9	14982429	15010936	1	NBEAL2		NBEAL2	8796
ENSOCUG00000000276	484.597	0.711029	0.209502	3.39391	0.000689035	0.032612	ENSOCUG00000000276.4	Mov10 RISC complex RNA helicase [Source:HGNC Symbol;Acc:HGNC:7200]	13	51457345	51480568	-1	MOV10	MOV10	MOV10	4078
ENSOCUG00000010623	414.286	0.717626	0.216314	3.31751	0.000908229	0.0384025	ENSOCUG00000010623.4	Kelch-like protein 17; AltName: Full=Actinfilin	GL019849	5301	7838	-1	KLHL17		KLH17	1435
ENSOCUG00000012578	325.178	0.721847	0.223771	3.22583	0.00125606	0.0478145	ENSOCUG00000012578.4	calcium/calmodulin dependent protein kinase II gamma [Source:HGNC Symbol;Acc:HGNC:1463]	18	13641701	13697696	1	CAMK2G	CAMK2G	CAMK2G	2436
ENSOCUG00000004327	818.177	0.734566	0.175248	4.19157	2.77032e-05	0.00304929	ENSOCUG00000004327.3	intraflagellar transport 172 [Source:HGNC Symbol;Acc:HGNC:30391]	2	158605458	158650994	1	IFT172	IFT172	IFT172	8145
ENSOCUG00000005345	224.912	0.742445	0.188885	3.93067	8.471e-05	0.00686425	ENSOCUG00000005345.4	neutral cholesterol ester hydrolase 1 [Source:HGNC Symbol;Acc:HGNC:29260]	14	67587561	67676493	-1	NCEH1		NCEH1	2175
ENSOCUG00000014689	242.467	0.745666	0.217115	3.43443	0.000593811	0.029899	ENSOCUG00000014689.4	insulin like growth factor 1 [Source:HGNC Symbol;Acc:HGNC:5464]	4	81676119	81750443	-1	IGF1		IGF1	4163
ENSOCUG00000023000	187.631	0.750442	0.2123	3.53482	0.000408049	0.0227769	ENSOCUG00000023000.3	Rho guanine nucleotide exchange factor 19 [Source:HGNC Symbol;Acc:HGNC:26604]	GL018791	191425	202581	1	ARHGEF19		ARHGEF19	2629
ENSOCUG00000026373	12845.2	0.752487	0.197034	3.81908	0.000133953	0.0102258	ENSOCUG00000026373.3	Ig alpha chain C region	AAGW02083105	542	2571	-1	MH120864		IGHA	1473
ENSOCUG00000025334	2768.54	0.762694	0.225971	3.37519	0.000737647	0.034176	ENSOCUG00000025334.3	leukocyte receptor cluster member 8 [Source:HGNC Symbol;Acc:HGNC:15500]	GL018981	282243	289406	1	LENG8		LENG8	3699
ENSOCUG00000013069	133.072	0.76564	0.215679	3.5499	0.000385373	0.022444	ENSOCUG00000013069.4	ELOVL fatty acid elongase 6 [Source:HGNC Symbol;Acc:HGNC:15829]	15	39264089	39391097	1	ELOVL6	ELOVL6	ELOVL6	2504
ENSOCUG00000000286	148.724	0.774926	0.210932	3.67382	0.000238951	0.0157808	ENSOCUG00000000286.4	EF-hand calcium binding domain 7 [Source:HGNC Symbol;Acc:HGNC:29379]	13	102893491	102966834	-1	EFCAB7		EFCAB7	2960
ENSOCUG00000009404	712.52	0.78439	0.183372	4.27759	1.88924e-05	0.00233264	ENSOCUG00000009404.4	kinesin family member 19 [Source:HGNC Symbol;Acc:HGNC:26735]	GL018908	300708	321991	1	KIF19		KIF19	3458
ENSOCUG00000025012	886.439	0.784624	0.214947	3.65032	0.000261916	0.0168278	ENSOCUG00000025012.3	angiopoietin 4 [Source:HGNC Symbol;Acc:HGNC:487]	4	8378129	8406036	-1	ANGPT4		ANGPT4	1993
ENSOCUG00000022466	600.643	0.78953	0.170025	4.64362	3.4236e-06	0.000684671	ENSOCUG00000022466.2	Oral-facial-digital syndrome 1 protein homolog	GL019656	2694	8099	-1	OFD1		OFD1	939
ENSOCUG00000009705	397.308	0.794362	0.186635	4.25624	2.07895e-05	0.002523	ENSOCUG00000009705.4	TSPO associated protein 1 [Source:HGNC Symbol;Acc:HGNC:16831]	19	29943034	29967901	1	TSPOAP1		TSPOAP1	6776
ENSOCUG00000002876	159.348	0.798603	0.239717	3.33145	0.000863955	0.0374801	ENSOCUG00000002876.4	Tubulin-specific chaperone cofactor E-like protein; Short=EL; AltName: Full=Leucine-rich repeat-containing protein 35	1	96909140	96997129	-1	TBCEL		TBCEL	1649
ENSOCUG00000004686	263.805	0.80041	0.22576	3.54541	0.000392006	0.022444	ENSOCUG00000004686.4	teneurin transmembrane protein 4 [Source:HGNC Symbol;Acc:HGNC:29945]	1	137556880	138115812	1	TENM4		TENM4	10280
ENSOCUG00000000651	636.838	0.800947	0.183402	4.36716	1.25874e-05	0.00173523	ENSOCUG00000000651.3	low density lipoprotein receptor [Source:HGNC Symbol;Acc:HGNC:6547]	GL018914	1802	11806	-1	LDLR		LDLR	3150
ENSOCUG00000005614	240.438	0.801784	0.239209	3.35181	0.000802853	0.0360055	ENSOCUG00000005614.4	tetratricopeptide repeat domain 9 [Source:HGNC Symbol;Acc:HGNC:20267]	GL018749	527429	553884	-1	TTC9	TTC9		666
ENSOCUG00000023697	250.927	0.809472	0.244806	3.30659	0.000944393	0.0392104	ENSOCUG00000023697.3	leucine rich repeat neuronal 1 [Source:HGNC Symbol;Acc:HGNC:20980]	GL018703	4231063	4233847	-1	LRRN1		LRRN1	2502
ENSOCUG00000023746	1082.43	0.813603	0.243075	3.34713	0.00081652	0.0360055	ENSOCUG00000023746.3	NXPE family member 3; AltName: Full=Protein FAM55C; Flags: Precursor	GL018760	18573	78691	1	NXPE3		NXPE3	3359
ENSOCUG00000013795	637.908	0.822362	0.221264	3.71666	0.000201875	0.013585	ENSOCUG00000013795.3	insulin induced gene 1 [Source:HGNC Symbol;Acc:HGNC:6083]	13	11974160	11983684	-1	INSIG1		INSIG1	2207
ENSOCUG00000009802	154.745	0.827176	0.212957	3.88423	0.000102653	0.00796485	ENSOCUG00000009802.3	intraflagellar transport 81 [Source:HGNC Symbol;Acc:HGNC:14313]	21	6369210	6562241	1	IFT81		IFT81	2345
ENSOCUG00000010390	86.1795	0.830313	0.25726	3.22753	0.00124864	0.0476597	ENSOCUG00000010390.4	transmembrane protein 67 [Source:HGNC Symbol;Acc:HGNC:28396]	3	109386419	109445337	1	TMEM67	TMEM67	TMEM67	3219
ENSOCUG00000007013	115.879	0.846632	0.251768	3.36275	0.000771701	0.0353464	ENSOCUG00000007013.4	solute carrier family 16 member 13 [Source:HGNC Symbol;Acc:HGNC:31037]	19	12009422	12013110	-1	SLC16A13	SLC16A13	SLC16A13	1818
ENSOCUG00000016983	582.627	0.846999	0.217512	3.89404	9.85891e-05	0.00769158	ENSOCUG00000016983.4	transmembrane serine protease 4 [Source:HGNC Symbol;Acc:HGNC:11878]	GL018782	178012	214764	1	TMPRSS4	TMPRSS4	TMPRSS4	1885
ENSOCUG00000008812	219.058	0.847219	0.239843	3.5324	0.000411813	0.0228412	ENSOCUG00000008812.4	POF1B actin binding protein [Source:HGNC Symbol;Acc:HGNC:13711]	X	76171435	76270976	-1	POF1B	POF1B	POF1B	2152
ENSOCUG00000002770	1069.02	0.858989	0.178563	4.81057	1.50499e-06	0.000368437	ENSOCUG00000002770.3	family with sequence similarity 3 member D [Source:HGNC Symbol;Acc:HGNC:18665]	9	25380470	25413270	-1	FAM3D		FAM3D	710
ENSOCUG00000001834	172.717	0.861136	0.212226	4.05764	4.95708e-05	0.00463063	ENSOCUG00000001834.4	outer dense fiber of sperm tails 2 like [Source:HGNC Symbol;Acc:HGNC:29225]	13	78433662	78483014	1	ODF2L		ODF2L	2535
ENSOCUG00000016171	160.75	0.863702	0.216896	3.9821	6.8309e-05	0.0058783	ENSOCUG00000016171.4	cadherin related 23 [Source:HGNC Symbol;Acc:HGNC:13733]	18	15475277	15797499	-1	CDH23		CDH23	9993
ENSOCUG00000007055	476.509	0.866664	0.152171	5.69534	1.23125e-08	6.24377e-06	ENSOCUG00000007055.4	pleckstrin homology domain containing A6 [Source:HGNC Symbol;Acc:HGNC:17053]	16	67674022	67817606	1	PLEKHA6		PLEKHA6	4339
ENSOCUG00000001320	185.593	0.868579	0.241848	3.59143	0.000328874	0.0201279	ENSOCUG00000001320.4	intraflagellar transport 74 [Source:HGNC Symbol;Acc:HGNC:21424]	1	26470119	26589887	-1	IFT74	IFT74	IFT74	1925
ENSOCUG00000023146	153.014	0.885437	0.233084	3.79878	0.000145408	0.0107533	ENSOCUG00000023146.3	potassium voltage-gated channel subfamily H member 3 [Source:HGNC Symbol;Acc:HGNC:6252]	4	33764827	33777453	1	KCNH3	KCNH3	KCNH3	3752
ENSOCUG00000011289	351.512	0.887303	0.212632	4.17295	3.00682e-05	0.00321782	ENSOCUG00000011289.4	activated leukocyte cell adhesion molecule [Source:HGNC Symbol;Acc:HGNC:400]	14	114608221	114819639	-1	ALCAM	ALCAM	ALCAM	1952
ENSOCUG00000025830	462.544	0.893565	0.163224	5.47448	4.38804e-08	1.83252e-05	ENSOCUG00000025830.3	calpain 5 [Source:HGNC Symbol;Acc:HGNC:1482]	1	139822433	139877346	-1	CAPN5	CAPN5	CAPN5	2306
ENSOCUG00000039645	11928.4	0.905665	0.200428	4.51866	6.22309e-06	0.00105327	ENSOCUG00000039645.1	Ig alpha chain C region	GL019873	10026	11338	-1			IGHA	393
ENSOCUG00000026358	433.773	0.908051	0.220589	4.11648	3.84707e-05	0.0038468	ENSOCUG00000026358.3	stimulated by retinoic acid 6 [Source:HGNC Symbol;Acc:HGNC:30650]	GL019108	112909	126534	-1	STRA6		STRA6	2660
ENSOCUG00000011789	84.9342	0.911184	0.283879	3.20977	0.00132842	0.0497686	ENSOCUG00000011789.4	armadillo repeat containing 2 [Source:HGNC Symbol;Acc:HGNC:23045]	12	96801228	96909282	1	ARMC2		ARMC2	2638
ENSOCUG00000016088	108.53	0.913248	0.263146	3.4705	0.000519488	0.0271319	ENSOCUG00000016088.3	adrenoceptor beta 2 [Source:HGNC Symbol;Acc:HGNC:286]	3	30694943	30733796	1	ADRB2		ADRB2	1314
ENSOCUG00000014251	109.391	0.915707	0.268168	3.41467	0.000638592	0.0312668	ENSOCUG00000014251.3	WD repeat domain 31 [Source:HGNC Symbol;Acc:HGNC:21421]	1	15188	30378	1	WDR31	WDR31	WDR31	2229
ENSOCUG00000024142	705.31	0.931836	0.227527	4.09549	4.21275e-05	0.00409705	ENSOCUG00000024142.3	Cadherin EGF LAG seven-pass G-type receptor 1; Flags: Precursor	GL018928	340485	397895	-1	CELSR1		CELR1	5049
ENSOCUG00000006044	293.168	0.932035	0.287874	3.23765	0.0012052	0.0465018	ENSOCUG00000006044.4	peptidylprolyl isomerase like 6 [Source:HGNC Symbol;Acc:HGNC:21557]	12	97355820	97392916	-1	PPIL6	PPIL6	PPIL6	2582
ENSOCUG00000010243	122.073	0.93206	0.272035	3.42625	0.000611977	0.0305967	ENSOCUG00000010243.3	C-C motif chemokine 28; AltName: Full=Mucosae-associated epithelial chemokine; Short=MEC; AltName: Full=Protein CCK1; AltName: Full=Small-inducible cytokine A28; Flags: Precursor	11	64147580	64205158	-1	CCL28		CCL28	1393
ENSOCUG00000003590	589.076	0.938479	0.263514	3.5614	0.000368878	0.0218473	ENSOCUG00000003590.4	transmembrane channel like 5 [Source:HGNC Symbol;Acc:HGNC:22999]	6	8695018	8743975	-1	TMC5		TMC5	2817
ENSOCUG00000031913	1193.59	0.944714	0.196594	4.80541	1.54434e-06	0.000371664	ENSOCUG00000031913.1	Ig kappa chain V region K16-167	2	98720549	98883092	-1			KV14	4464
ENSOCUG00000002250	899.719	0.951633	0.210006	4.53147	5.85758e-06	0.00102681	ENSOCUG00000002250.4	gamma-glutamyltransferase 7 [Source:HGNC Symbol;Acc:HGNC:4259]	4	4884244	4909226	1	GGT7	GGT7	GGT7	2566
ENSOCUG00000035358	578.848	0.952097	0.267296	3.56195	0.000368104	0.0218473	ENSOCUG00000035358.1	Ig kappa chain V region 2717	2	98549286	98693848	-1			KV01	1823
ENSOCUG00000012372	110.763	0.966579	0.272989	3.54073	0.000399024	0.022663	ENSOCUG00000012372.4	lipin 3 [Source:HGNC Symbol;Acc:HGNC:14451]	GL018718	720799	735226	1	LPIN3	LPIN3	LPIN3	2976
ENSOCUG00000002181	303.004	0.967299	0.244775	3.95179	7.75698e-05	0.00654031	ENSOCUG00000002181.4	Mediator of DNA damage checkpoint protein 1	12	22735704	22746770	-1	MDC1		MDC1	4024
ENSOCUG00000005217	2840.07	0.975057	0.275894	3.53417	0.000409051	0.0227769	ENSOCUG00000005217.4	tetraspanin 1 [Source:HGNC Symbol;Acc:HGNC:20657]	13	120338497	120342751	-1	TSPAN1	TSPAN1	TSPAN1	843
ENSOCUG00000028216	678.803	0.976035	0.208737	4.67591	2.92651e-06	0.0006296	ENSOCUG00000028216.2	Oryctolagus cuniculus TNF superfamily member 13 (TNFSF13), mRNA. [Source:RefSeq mRNA;Acc:NM_001105676]	19	11615984	11618057	-1	TNFSF13		TNFSF13	1004
ENSOCUG00000027657	281.819	0.98788	0.181297	5.44895	5.06681e-08	2.05553e-05	ENSOCUG00000027657.2	growth factor receptor bound protein 7 [Source:HGNC Symbol;Acc:HGNC:4567]	19	40979051	40982961	1	GRB7		GRB7	1683
ENSOCUG00000003053	112.072	0.991914	0.249274	3.97922	6.91428e-05	0.00587879	ENSOCUG00000003053.3	Bardet-Biedl syndrome 7 [Source:HGNC Symbol;Acc:HGNC:18758]	15	97281966	97329343	-1	BBS7		BBS7	2160
ENSOCUG00000014848	404.123	0.995095	0.210051	4.73739	2.16484e-06	0.000480289	ENSOCUG00000014848.4	TNF superfamily member 10 [Source:HGNC Symbol;Acc:HGNC:11925]	14	67452571	67468823	-1	TNLG6A	TNLG6A		1735
ENSOCUG00000011080	219.892	1.00435	0.205997	4.87556	1.08498e-06	0.000280103	ENSOCUG00000011080.4	polypeptide N-acetylgalactosaminyltransferase 7 [Source:HGNC Symbol;Acc:HGNC:4129]	2	51012957	51180932	1	GALNT7	GALNT7	GALNT7	1902
ENSOCUG00000001098	120.475	1.01078	0.26808	3.77046	0.000162949	0.0117447	ENSOCUG00000001098.4	death domain containing 1 [Source:HGNC Symbol;Acc:HGNC:37261]	2	25973724	26052337	1	DTHD1	DTHD1	DTHD1	2784
ENSOCUG00000014548	263.035	1.01297	0.21269	4.76266	1.91057e-06	0.000444724	ENSOCUG00000014548.3	envoplakin [Source:HGNC Symbol;Acc:HGNC:3503]	GL018843	624205	640308	1	EVPL		EVPL	5655
ENSOCUG00000009455	93.5029	1.01753	0.293205	3.47037	0.000519746	0.0271319	ENSOCUG00000009455.4	ferric chelate reductase 1 [Source:HGNC Symbol;Acc:HGNC:27622]	13	64383950	64424093	1	FRRS1	FRRS1	FRRS1	1779
ENSOCUG00000009885	151.075	1.02182	0.300652	3.39866	0.000677168	0.0323896	ENSOCUG00000009885.4	solute carrier family 13 member 5 [Source:HGNC Symbol;Acc:HGNC:23089]	19	13871630	13897676	-1	SLC13A5		SLC13A5	1995
ENSOCUG00000005940	125.322	1.0517	0.232761	4.51839	6.23105e-06	0.00105327	ENSOCUG00000005940.4	aryl hydrocarbon receptor nuclear translocator like [Source:HGNC Symbol;Acc:HGNC:701]	1	155134370	155170682	1	ARNTL		ARNTL	2138
ENSOCUG00000031226	130.997	1.05894	0.283007	3.74175	0.000182741	0.012782	ENSOCUG00000031226.1		5	2352974	2353668	1				349
ENSOCUG00000012279	143.135	1.06201	0.328366	3.23424	0.00121965	0.0468049	ENSOCUG00000012279.4	armadillo like helical domain containing 4 [Source:HGNC Symbol;Acc:HGNC:19846]	17	76330322	76483068	-1	ARMH4		ARMH4	3578
ENSOCUG00000002367	234.293	1.06859	0.249011	4.29133	1.77608e-05	0.00223173	ENSOCUG00000002367.3	nectin cell adhesion molecule 4 [Source:HGNC Symbol;Acc:HGNC:19688]	13	31899595	31914411	1	NECTIN4		NECTIN4	1530
ENSOCUG00000008833	798.693	1.07272	0.235924	4.5469	5.44408e-06	0.000967552	ENSOCUG00000008833.4	aquaporin 4 [Source:HGNC Symbol;Acc:HGNC:637]	9	68089263	68100365	-1	AQP4	AQP4	AQP4	3151
ENSOCUG00000005255	273.208	1.07797	0.22958	4.69541	2.66072e-06	0.000581224	ENSOCUG00000005255.4	Interleukin-18; Short=IL-18; AltName: Full=Interferon gamma-inducing factor; Short=IFN-gamma-inducing factor; AltName: Full=Interleukin-1 gamma; Short=IL-1 gamma; Flags: Precursor	1	104208433	104234438	1	IL18		IL18	1294
ENSOCUG00000008191	399.02	1.0805	0.293225	3.6849	0.000228789	0.0153234	ENSOCUG00000008191.4	gamma-aminobutyric acid type A receptor pi subunit [Source:HGNC Symbol;Acc:HGNC:4089]	3	52118496	52146233	1	GABRP	GABRP	GABRP	1908
ENSOCUG00000014728	670.191	1.0861	0.232434	4.67274	2.97207e-06	0.000629858	ENSOCUG00000014728.4	Mucin-16; Short=MUC-16; AltName: Full=Ovarian cancer-related tumor marker CA125; Short=CA-125; AltName: Full=Ovarian carcinoma antigen CA125	GL018841	731506	757419	1	MUC16		MUC16	2226
ENSOCUG00000011294	98.9538	1.10437	0.326751	3.37984	0.000725268	0.0338753	ENSOCUG00000011294.4	L-threonine 3-dehydrogenase, mitochondrial; Flags: Precursor	2	38546171	38564839	-1	TDH	LOC103345257	TDH	2173
ENSOCUG00000023983	151.58	1.11129	0.308538	3.60179	0.000316039	0.0194261	ENSOCUG00000023983.2	Ig kappa chain V region K16-167	2	98593538	98597260	-1	KX858713		KV14	429
ENSOCUG00000002788	151.608	1.11549	0.339048	3.29005	0.0010017	0.0404065	ENSOCUG00000002788.4	flavin containing dimethylaniline monoxygenase 1 [Source:HGNC Symbol;Acc:HGNC:3769]	13	23487439	23516187	1	FMO1		FMO1	1656
ENSOCUG00000029006	270.698	1.12578	0.322776	3.4878	0.000487019	0.0258029	ENSOCUG00000029006.2		1	15634894	15687161	-1	CCDC180			4914
ENSOCUG00000034472	81.7628	1.12868	0.32107	3.51536	0.000439155	0.0237404	ENSOCUG00000034472.1	chromosome 11 open reading frame 97 [Source:HGNC Symbol;Acc:HGNC:49544]	1	122334463	122355258	-1	C11orf97		C11orf97	470
ENSOCUG00000013544	219.413	1.12896	0.253482	4.45381	8.43605e-06	0.00134588	ENSOCUG00000013544.4	ATPase H+ transporting V0 subunit a4 [Source:HGNC Symbol;Acc:HGNC:866]	GL018853	142394	191870	1	ATP6V0A4		ATP6V0A4	2861
ENSOCUG00000027260	593.736	1.13029	0.348823	3.24029	0.00119409	0.0461985	ENSOCUG00000027260.3	surfactant protein D [Source:HGNC Symbol;Acc:HGNC:10803]	GL018716	48590	53967	1	SFTPD		SFTPD	1053
ENSOCUG00000022422	92.1622	1.14019	0.299483	3.80718	0.000140561	0.010537	ENSOCUG00000022422.3	colorectal cancer associated 2 [Source:HGNC Symbol;Acc:HGNC:26978]	1	105100758	105110386	-1	COLCA2	COLCA2	COLCA2	1110
ENSOCUG00000017700	327.997	1.14276	0.245538	4.65412	3.25374e-06	0.000659998	ENSOCUG00000017700.4	plastin 1 [Source:HGNC Symbol;Acc:HGNC:9090]	14	36064645	36118573	1	PLS1	PLS1	PLS1	2154
ENSOCUG00000011016	7645.35	1.1431	0.278412	4.10579	4.02929e-05	0.00394565	ENSOCUG00000011016.3	RLA class I histocompatibility antigen, alpha chain 11/11; Flags: Precursor	12	20242252	20300679	1	HLA		HA1A	1348
ENSOCUG00000012349	200.276	1.1485	0.271452	4.23095	2.32705e-05	0.00269264	ENSOCUG00000012349.3		9	16262114	16293855	-1				10355
ENSOCUG00000011742	192.88	1.15632	0.277712	4.16376	3.13052e-05	0.00329261	ENSOCUG00000011742.4	Oryctolagus cuniculus carbonic anhydrase 2 (CA2), mRNA. [Source:RefSeq mRNA;Acc:NM_001195708]	3	101101607	101118201	1	CA2	CA2	CA2	1890
ENSOCUG00000029183	65.4407	1.16746	0.353167	3.3057	0.000947379	0.0392104	ENSOCUG00000029183.2	ubiquitin associated protein 1 like [Source:HGNC Symbol;Acc:HGNC:40028]	17	7192580	7210060	1	UBAP1L		UBAP1L	1444
ENSOCUG00000025842	154.191	1.19006	0.291396	4.08401	4.42651e-05	0.00427565	ENSOCUG00000025842.3	Protein LIAT1; AltName: Full=Ligand of ATE1 protein	19	16990308	16994184	1	C19H17orf97		LIAT1	819
ENSOCUG00000004914	53.6676	1.20451	0.363267	3.31575	0.000913963	0.0384025	ENSOCUG00000004914.4	RAB36, member RAS oncogene family [Source:HGNC Symbol;Acc:HGNC:9775]	GL018810	183985	199539	1	RAB36	RAB36	RAB36	1155
ENSOCUG00000012282	87.782	1.21276	0.351081	3.45435	0.000551616	0.0284213	ENSOCUG00000012282.3	meiosis specific nuclear structural 1 [Source:HGNC Symbol;Acc:HGNC:29636]	17	16048079	16139034	1	MNS1		MNS1	2716
ENSOCUG00000022646	897.768	1.22572	0.249227	4.91806	8.74052e-07	0.000236349	ENSOCUG00000022646.3	S100 calcium binding protein A12 [Source:HGNC Symbol;Acc:HGNC:10489]	13	39017627	39018847	1	S100A12		S100A12	385
ENSOCUG00000000658	101.889	1.2281	0.277637	4.42338	9.71672e-06	0.00146774	ENSOCUG00000000658.4	bone morphogenetic protein 3 [Source:HGNC Symbol;Acc:HGNC:1070]	15	69214642	69238266	-1	BMP3	BMP3	BMP3	2382
ENSOCUG00000007849	215.443	1.25319	0.309166	4.05346	5.04652e-05	0.00465295	ENSOCUG00000007849.4	forkhead associated phosphopeptide binding domain 1 [Source:HGNC Symbol;Acc:HGNC:29408]	GL018791	874144	996263	-1	FHAD1		FHAD1	4164
ENSOCUG00000026897	125.767	1.256	0.3789	3.31487	0.000916857	0.0384025	ENSOCUG00000026897.2	TLR4 interactor with leucine rich repeats; AltName: Full=Leucine-rich repeat-containing protein KIAA0644; Flags: Precursor	10	13621627	13651467	-1	TRIL		TRIL	2530
ENSOCUG00000008560	237.242	1.26816	0.27779	4.5652	4.99024e-06	0.000920214	ENSOCUG00000008560.4	Egl nine homolog 3; AltName: Full=HPH-1; AltName: Full=Hypoxia-inducible factor prolyl hydroxylase 3; Short=HIF-PH3; Short=HIF-prolyl hydroxylase 3; Short=HPH-3; AltName: Full=Prolyl hydroxylase domain-containing protein 3; Short=PHD3	17	53706800	53733263	-1	EGLN3		EGLN3	1728
ENSOCUG00000009403	85.8011	1.27791	0.273743	4.66829	3.03716e-06	0.000634185	ENSOCUG00000009403.1	proline rich 15 [Source:HGNC Symbol;Acc:HGNC:22310]	10	14154647	14155024	1	PRR15	PRR15	PRR15	378
ENSOCUG00000027963	150.239	1.29733	0.359671	3.60698	0.000309779	0.0191931	ENSOCUG00000027963.2	Galactoside 2-alpha-L-fucosyltransferase 2; AltName: Full=Alpha(1,2)FT 2; AltName: Full=Fucosyltransferase 2; AltName: Full=GDP-L-fucose:beta-D-galactoside 2-alpha-L-fucosyltransferase 2; AltName: Full=Secretor blood group alpha-2-fucosyltransferase	GL019039	241047	242650	1	FUT1		FUT2	1023
ENSOCUG00000017867	154.513	1.29872	0.312922	4.15029	3.3205e-05	0.00341651	ENSOCUG00000017867.4	Fraser extracellular matrix complex subunit 1 [Source:HGNC Symbol;Acc:HGNC:19185]	15	71850479	72347948	-1	FRAS1		FRAS1	11736
ENSOCUG00000037801	147.894	1.30231	0.38802	3.3563	0.000789924	0.0360055	ENSOCUG00000037801.1		5	9473436	9473591	-1				153
ENSOCUG00000009058	17385.9	1.32793	0.295277	4.49721	6.88497e-06	0.00113674	ENSOCUG00000009058.3	Haptoglobin; Contains: Haptoglobin alpha chain; Contains: Haptoglobin beta chain; Flags: Precursor	5	27498985	27502985	-1	HP	HP	HPT	1260
ENSOCUG00000011139	122.244	1.33731	0.318334	4.20097	2.65773e-05	0.00297142	ENSOCUG00000011139.3	phospholipase A2 group IVF [Source:HGNC Symbol;Acc:HGNC:27396]	17	30022346	30034982	1	PLA2G4F		PLA2G4F	2694
ENSOCUG00000004632	168.357	1.34149	0.334885	4.00581	6.18061e-05	0.00545083	ENSOCUG00000004632.4	carbonic anhydrase 12 [Source:HGNC Symbol;Acc:HGNC:1371]	17	8882413	8929063	1	CA12	CA12	CA12	1777
ENSOCUG00000015382	419.587	1.34957	0.368311	3.6642	0.000248115	0.016235	ENSOCUG00000015382.4	mab-21 like 3 [Source:HGNC Symbol;Acc:HGNC:26787]	13	48147571	48166256	-1	MAB21L3	MAB21L3	MAB21L3	1928
ENSOCUG00000003017	294.016	1.36948	0.32239	4.24791	2.15777e-05	0.00258361	ENSOCUG00000003017.4	glutamate rich 3 [Source:HGNC Symbol;Acc:HGNC:25346]	13	91040270	91157121	1	ERICH3	ERICH3	ERICH3	4819
ENSOCUG00000007701	484.107	1.40127	0.249792	5.60975	2.02617e-08	9.58988e-06	ENSOCUG00000007701.3	KN motif and ankyrin repeat domains 4 [Source:HGNC Symbol;Acc:HGNC:27263]	13	104251679	104286788	1	KANK4		KANK4	3038
ENSOCUG00000026851	49.8367	1.41109	0.349083	4.04227	5.29355e-05	0.00484923	ENSOCUG00000026851.1	gap junction protein beta 6 [Source:HGNC Symbol;Acc:HGNC:4288]	8	44395756	44396541	1	GJB6	GJB6	GJB6	786
ENSOCUG00000011633	76.917	1.41796	0.373841	3.79296	0.000148861	0.0109517	ENSOCUG00000011633.4	MYB proto-oncogene, transcription factor [Source:HGNC Symbol;Acc:HGNC:7545]	12	125581970	125616096	1	MYB	MYB	MYB	3185
ENSOCUG00000016787	59.4956	1.42764	0.423042	3.37471	0.000738927	0.034176	ENSOCUG00000016787.4	serpin family B member 5 [Source:HGNC Symbol;Acc:HGNC:8949]	9	103720496	103741056	1	SERPINB5		SERPINB5	1744
ENSOCUG00000022989	33.8864	1.43324	0.434583	3.29796	0.000973914	0.0396429	ENSOCUG00000022989.3	ring finger protein 32 [Source:HGNC Symbol;Acc:HGNC:17118]	13	10588833	10631634	-1	RNF32	RNF32	RNF32	1754
ENSOCUG00000016883	31.3974	1.43772	0.435001	3.30509	0.000949445	0.0392104	ENSOCUG00000016883.4	fermitin family member 1 [Source:HGNC Symbol;Acc:HGNC:15889]	4	12491258	12541638	-1	FERMT1		FERMT1	2085
ENSOCUG00000031405	235.943	1.4404	0.429914	3.35044	0.000806842	0.0360055	ENSOCUG00000031405.1		GL018723	246533	258108	1				4532
ENSOCUG00000034224	70.6504	1.45082	0.417472	3.47526	0.000510364	0.0268395	ENSOCUG00000034224.1		3	38955553	38955930	1				303
ENSOCUG00000021259	81.826	1.45306	0.413386	3.51501	0.00043973	0.0237404	ENSOCUG00000021259.3	Coiled-coil domain-containing protein 74B	GL018951	134538	138199	1	CCDC74B		CC74B	984
ENSOCUG00000016920	99.768	1.47117	0.415889	3.5374	0.000404081	0.022768	ENSOCUG00000016920.4	NOP2/Sun RNA methyltransferase family member 7 [Source:HGNC Symbol;Acc:HGNC:25857]	2	29951564	29991053	1	NSUN7	NSUN7	NSUN7	2890
ENSOCUG00000012103	119.522	1.47205	0.274132	5.36986	7.87993e-08	3.10798e-05	ENSOCUG00000012103.4	FAT atypical cadherin 2 [Source:HGNC Symbol;Acc:HGNC:3596]	3	32975351	33033016	-1	FAT2		FAT2	13350
ENSOCUG00000015772	1389.03	1.49396	0.401055	3.72508	0.000195256	0.0133935	ENSOCUG00000015772.4	chitinase 3 like 2 [Source:HGNC Symbol;Acc:HGNC:1933]	13	52895027	52907348	-1	CHI3L2	CHI3L2	CHI3L2	1354
ENSOCUG00000016655	77.8475	1.49925	0.338057	4.43491	9.21088e-06	0.00142158	ENSOCUG00000016655.2	hydroxysteroid 17-beta dehydrogenase 2 [Source:HGNC Symbol;Acc:HGNC:5211]	5	36287174	36350992	1	HSD17B2	HSD17B2	HSD17B2	1167
ENSOCUG00000007890	42.6518	1.5238	0.407551	3.73892	0.000184813	0.0128635	ENSOCUG00000007890.4		GL018806	805717	856250	-1	SSPO			15034
ENSOCUG00000021677	65.3157	1.53975	0.378535	4.06765	4.74902e-05	0.0045256	ENSOCUG00000021677.3	Ig kappa chain V region 12F2; Flags: Precursor	2	98504663	98506881	1	ENSOCUG00000021677		KV10	2096
ENSOCUG00000003535	1716.35	1.57997	0.25977	6.0822	1.18546e-09	7.34243e-07	ENSOCUG00000003535.4	ceruloplasmin [Source:HGNC Symbol;Acc:HGNC:2295]	14	42965454	43043654	-1	CP	CP	CP	4168
ENSOCUG00000003873	366.934	1.59525	0.450884	3.53805	0.000403098	0.022768	ENSOCUG00000003873.4	Dynein regulatory complex subunit 3; AltName: Full=Leucine-rich repeat-containing protein 48	GL019313	5716	58749	-1	DRC3		DRC3	1542
ENSOCUG00000025053	47.2412	1.59906	0.480035	3.33114	0.000864907	0.0374801	ENSOCUG00000025053.3	Ig kappa chain V region 12F2; Flags: Precursor	GL019679	3750	45985	1	IGK		KV10	836
ENSOCUG00000002944	138.447	1.61414	0.391286	4.12522	3.70373e-05	0.00376782	ENSOCUG00000002944.4	solute carrier family 34 member 2 [Source:HGNC Symbol;Acc:HGNC:11020]	2	16118104	16141175	1	SLC34A2		SLC34A2	3365
ENSOCUG00000033073	258.336	1.6146	0.366975	4.39975	1.08377e-05	0.00154675	ENSOCUG00000033073.1	Oryctolagus cuniculus alcohol dehydrogenase 1A (class I), alpha polypeptide (ADH1A), mRNA. [Source:RefSeq mRNA;Acc:NM_001101704]	15	50425785	50592158	1	ADH6	ADH1	ADH6	1820
ENSOCUG00000023380	566.882	1.62417	0.431349	3.76533	0.000166327	0.0119276	ENSOCUG00000023380.3	Oryctolagus cuniculus cytochrome P450 3A6 (CYP3A6), mRNA. [Source:RefSeq mRNA;Acc:NM_001171268]	GL018760	473476	640099	-1	CYP3A6			2695
ENSOCUG00000014255	200.354	1.62428	0.411759	3.94473	7.98886e-05	0.00659499	ENSOCUG00000014255.4	dual oxidase 2 [Source:HGNC Symbol;Acc:HGNC:13273]	17	27425688	27443558	1	DUOX2		DUOX2	5346
ENSOCUG00000023845	76.1072	1.62559	0.377531	4.30584	1.66351e-05	0.00214729	ENSOCUG00000023845.3	Ig kappa chain V region 3315	2	98615308	98769375	-1	IGK		KV02	450
ENSOCUG00000012626	89.7593	1.62758	0.458024	3.55347	0.000380182	0.0223066	ENSOCUG00000012626.4	transmembrane serine protease 11A [Source:HGNC Symbol;Acc:HGNC:27954]	15	81709326	81771279	1	TMPRSS11A		TMPRSS11A	1257
ENSOCUG00000029191	299.021	1.63883	0.386038	4.24525	2.18349e-05	0.00258361	ENSOCUG00000029191.2	Immunoglobulin lambda variable 4-69; Flags: Precursor	21	4589051	4589529	1	IGL		LV469	369
ENSOCUG00000029663	73.1265	1.64531	0.503835	3.26558	0.0010924	0.0429668	ENSOCUG00000029663.2	keratin 1 [Source:HGNC Symbol;Acc:HGNC:6412]	4	36668987	36673786	-1	KRT1		KRT1	2275
ENSOCUG00000008632	2294.35	1.65988	0.3128	5.30653	1.11732e-07	4.17497e-05	ENSOCUG00000008632.4	Oryctolagus cuniculus S100 calcium binding protein A9 (S100A9), mRNA. [Source:RefSeq mRNA;Acc:NM_001256473]	13	39032053	39034219	-1	S100A9	S100A9		551
ENSOCUG00000022526	107.23	1.6705	0.514255	3.24839	0.0011606	0.045149	ENSOCUG00000022526.3	Beta-microseminoprotein; AltName: Full=Prostate secreted seminal plasma protein; AltName: Full=Prostate secretory protein of 94 amino acids; Short=PSP-94; Short=PSP94; AltName: Full=TS507; Flags: Precursor	18	6037486	6075809	-1	MSMB		MSMB	453
ENSOCUG00000012891	84.0949	1.67795	0.504012	3.32919	0.000870982	0.0374801	ENSOCUG00000012891.4	chromosome 11 open reading frame 88 [Source:HGNC Symbol;Acc:HGNC:25061]	1	104868697	104892936	-1	C11orf88	C11orf88	C11orf88	633
ENSOCUG00000026830	126.899	1.69043	0.396452	4.26389	2.009e-05	0.00245912	ENSOCUG00000026830.2	Cornifin alpha [Source:UniProtKB/Swiss-Prot;Acc:P35324]	13	39397586	39397966	-1				381
ENSOCUG00000032770	88.3259	1.69641	0.424148	3.99956	6.34597e-05	0.00556212	ENSOCUG00000032770.1	Protocadherin-like wing polarity protein stan; AltName: Full=Protein flamingo; AltName: Full=Protein starry night; Flags: Precursor	7	34281972	34431097	1			STAN	3023
ENSOCUG00000027946	428.5	1.70125	0.18045	9.42782	4.1872e-21	1.48635e-17	ENSOCUG00000027946.2	60S ribosomal protein L36a; AltName: Full=60S ribosomal protein L44	17	68775898	68776218	-1	RPL36AL	LOC100358069	RL36A	321
ENSOCUG00000009557	31.2574	1.70748	0.473505	3.60605	0.000310896	0.0191931	ENSOCUG00000009557.3	Probable polypeptide N-acetylgalactosaminyltransferase 8; AltName: Full=Polypeptide GalNAc transferase 8; Short=GalNAc-T8; Short=pp-GaNTase 8; AltName: Full=Protein-UDP acetylgalactosaminyltransferase 8; AltName: Full=UDP-GalNAc:polypeptide N-acetylgalactosaminyltransferase 8	8	30814841	30858981	1	ENSOCUG00000009557		GALT8	1902
ENSOCUG00000007419	73.4957	1.71538	0.405487	4.23042	2.33252e-05	0.00269264	ENSOCUG00000007419.4	Oncomodulin; Short=OM; AltName: Full=CBP-15; AltName: Full=Parvalbumin beta	GL018873	327850	331152	1	OCM	LOC100357024	ONCO	1032
ENSOCUG00000014298	37.4906	1.72631	0.533438	3.23619	0.00121136	0.0466127	ENSOCUG00000014298.4	Dual oxidase maturation factor 1; AltName: Full=Dual oxidase activator 1; AltName: Full=Numb-interacting protein	17	27408647	27421597	1	DUOXA1	DUOXA1	DOXA1	2721
ENSOCUG00000031736	253.759	1.73645	0.491252	3.53474	0.00040817	0.0227769	ENSOCUG00000031736.1		AAGW02082918	1275	2612	1				1338
ENSOCUG00000024593	44.1444	1.75313	0.444405	3.94489	7.98379e-05	0.00659499	ENSOCUG00000024593.3	Oryctolagus cuniculus aldehyde oxidase 4 (AOX4), mRNA. [Source:RefSeq mRNA;Acc:NM_001278863]	7	141433603	141487169	1		AOX4		4035
ENSOCUG00000003486	271.858	1.77127	0.243803	7.26518	3.7255e-13	4.40819e-10	ENSOCUG00000003486.4	solute carrier family 5 member 8 [Source:HGNC Symbol;Acc:HGNC:19119]	4	80509508	80561061	-1	SLC5A8	SLC5A8	SLC5A8	2268
ENSOCUG00000036945	93.2109	1.77545	0.335157	5.29738	1.17474e-07	4.27696e-05	ENSOCUG00000036945.1	Protein Wfdc21; AltName: Full=Wdnm1-like protein; Flags: Precursor	19	25079843	25082628	1			WFD21	279
ENSOCUG00000008267	26.6781	1.81106	0.550882	3.28756	0.00101058	0.0405346	ENSOCUG00000008267.4	cytochrome P450 family 4 subfamily X member 1 [Source:HGNC Symbol;Acc:HGNC:20244]	13	119472638	119526895	-1	CYP4X1	CYP4X1	CYP4X1	2141
ENSOCUG00000023958	93.7613	1.85946	0.512084	3.63117	0.00028214	0.0178844	ENSOCUG00000023958.2	interleukin 1 beta [Source:HGNC Symbol;Acc:HGNC:5992]	2	97614349	97618581	-1	IL1B		IL1B	1207
ENSOCUG00000002284	129.108	1.89457	0.48577	3.90014	9.61362e-05	0.00758355	ENSOCUG00000002284.4	dynein axonemal heavy chain 17 [Source:HGNC Symbol;Acc:HGNC:2946]	GL019170	67482	138619	-1	DNAH17		DNAH17	12079
ENSOCUG00000039012	29.4648	1.89817	0.447473	4.24199	2.2155e-05	0.00259983	ENSOCUG00000039012.1	Tetratricopeptide repeat protein 30A; Short=TPR repeat protein 30A	7	117291024	117293021	-1		LOC100341262	TT30A	1998
ENSOCUG00000024654	163.606	1.90686	0.53775	3.546	0.000391132	0.022444	ENSOCUG00000024654.3	Interleukin-37; AltName: Full=FIL1 zeta; AltName: Full=IL-1X; AltName: Full=Interleukin-1 family member 7; Short=IL-1F7; AltName: Full=Interleukin-1 homolog 4; Short=IL-1H; Short=IL-1H4; AltName: Full=Interleukin-1 zeta; Short=IL-1 zeta; AltName: Full=Interleukin-1-related protein; Short=IL-1RP1; AltName: Full=Interleukin-23; Short=IL-37; Flags: Precursor	2	97678972	97694272	1	IL37		IL37	1228
ENSOCUG00000021002	948.658	1.90912	0.173098	11.0291	2.7651e-28	3.92616e-24	ENSOCUG00000021002.1	lipocalin 2 [Source:HGNC Symbol;Acc:HGNC:6526]	GL018847	453615	456754	-1	LCN2	LCN2	LCN2	760
ENSOCUG00000022549	38.8011	1.90923	0.54712	3.48959	0.000483765	0.0257427	ENSOCUG00000022549.3	Transmembrane protease serine 11G; AltName: Full=Serine protease DESC4; Contains: Transmembrane protease serine 11G non-catalytic chain; Contains: Transmembrane protease serine 11G catalytic chain; Flags: Precursor	15	81677373	81693280	1	ENSOCUG00000022549		TM11G	1616
ENSOCUG00000034952	216.334	1.91772	0.362981	5.28326	1.26902e-07	4.50469e-05	ENSOCUG00000034952.1	Beta-microseminoprotein; AltName: Full=Prostate secreted seminal plasma protein; AltName: Full=Prostate secretory protein of 94 amino acids; Short=PSP-94; Short=PSP94; AltName: Full=TS507; Flags: Precursor	AAGW02080820	11664	21789	1			MSMB	351
ENSOCUG00000011658	121.521	1.95186	0.326042	5.98652	2.1438e-09	1.26833e-06	ENSOCUG00000011658.4	NCCRP1, F-box associated domain containing [Source:HGNC Symbol;Acc:HGNC:33739]	5	710301	712829	-1	NCCRP1		NCCRP1	1119
ENSOCUG00000004727	77.6373	1.97586	0.388698	5.08329	3.7096e-07	0.00011705	ENSOCUG00000004727.2	chloride channel accessory 2 [Source:HGNC Symbol;Acc:HGNC:2016]	13	78391045	78426558	-1	CLCA2	CLCA2	CLCA2	2823
ENSOCUG00000010608	295.507	1.98334	0.440542	4.50205	6.73008e-06	0.00112424	ENSOCUG00000010608.4	trefoil factor 1 [Source:HGNC Symbol;Acc:HGNC:11755]	AAGW02082501	2835	6252	1	TFF1		TFF1	1336
ENSOCUG00000005652	53.5318	2.21526	0.595337	3.72102	0.000198417	0.0134572	ENSOCUG00000005652.3	NADPH oxidase 1 [Source:HGNC Symbol;Acc:HGNC:7889]	X	88494070	88518327	1	NOX1	NOX1	NOX1	1993
ENSOCUG00000008483	146.379	2.25979	0.511951	4.41406	1.01448e-05	0.00148501	ENSOCUG00000008483.4	endoplasmic reticulum to nucleus signaling 2 [Source:HGNC Symbol;Acc:HGNC:16942]	6	14411563	14425931	-1	ERN2		ERN2	3069
ENSOCUG00000004360	59.5587	2.27464	0.515267	4.41449	1.01248e-05	0.00148501	ENSOCUG00000004360.3	sulfotransferase family 1C member 3 [Source:HGNC Symbol;Acc:HGNC:33543]	2	84346690	84361038	-1	SULT1C3		SULT1C3	908
ENSOCUG00000015246	99.638	2.36297	0.536058	4.40804	1.04308e-05	0.0015113	ENSOCUG00000015246.4	cell division cycle 20B [Source:HGNC Symbol;Acc:HGNC:24222]	11	71087990	71143946	-1	CDC20B		CDC20B	2001
ENSOCUG00000029351	468.718	2.38535	0.288729	8.26155	1.43792e-16	2.91671e-13	ENSOCUG00000029351.2	serine peptidase inhibitor, Kazal type 9 [Source:HGNC Symbol;Acc:HGNC:32951]	3	30287283	30293226	1	SPINK9	SPINK9	SPINK9	448
ENSOCUG00000023532	44.7351	2.42481	0.61373	3.95094	7.78444e-05	0.00654031	ENSOCUG00000023532.3	DNA dC->dU-editing enzyme APOBEC-3A; Short=A3A; AltName: Full=Phorbolin-1	4	84344924	84351267	1	ENSOCUG00000023532		ABC3A	1948
ENSOCUG00000003467	15.8712	2.46022	0.668386	3.68083	0.000232473	0.0154971	ENSOCUG00000003467.4	prostate stem cell antigen [Source:HGNC Symbol;Acc:HGNC:9500]	AAGW02083648	3857	5721	1	PSCA		PSCA	763
ENSOCUG00000026113	26.8337	2.46175	0.582387	4.22701	2.3682e-05	0.00271178	ENSOCUG00000026113.2	fer-1 like family member 6 [Source:HGNC Symbol;Acc:HGNC:28065]	3	139710979	139904183	1	FER1L6		FER1L6	6007
ENSOCUG00000023346	22.5518	2.47187	0.723725	3.41548	0.000636694	0.0312668	ENSOCUG00000023346.1	interferon stimulated exonuclease gene 20 [Source:HGNC Symbol;Acc:HGNC:6130]	GL019705	5463	10769	1	ISG20	ISG20	ISG20	546
ENSOCUG00000014749	61.4301	2.51017	0.399651	6.28091	3.36602e-10	2.38971e-07	ENSOCUG00000014749.4	ATP/GTP binding protein like 3 [Source:HGNC Symbol;Acc:HGNC:27981]	7	13454040	13555604	1	AGBL3		AGBL3	2823
ENSOCUG00000023401	13.9176	2.51337	0.73892	3.40142	0.000670371	0.0323762	ENSOCUG00000023401.2	Alcohol dehydrogenase class-2 isozyme 2 [Source:UniProtKB/Swiss-Prot;Acc:O46650]	15	50651157	50749123	1	ADH4	ADH2-1	ADH4	2310
ENSOCUG00000014998	36.8342	2.67039	0.744846	3.58516	0.000336874	0.0205291	ENSOCUG00000014998.4	interleukin 36 alpha [Source:HGNC Symbol;Acc:HGNC:15562]	2	97773575	97775822	1	IL36A		IL36A	471
ENSOCUG00000006366	208.188	2.67548	0.533237	5.01743	5.23667e-07	0.000155845	ENSOCUG00000006366.3	S100 calcium binding protein P [Source:HGNC Symbol;Acc:HGNC:10504]	GL019770	21780	23966	1	S100P		S100P	285
ENSOCUG00000025966	15.0263	2.98697	0.850873	3.51048	0.000447301	0.0240577	ENSOCUG00000025966.3	Immunoglobulin lambda variable 5-45; Flags: Precursor	21	4561604	4566098	1	ENSOCUG00000025966		LV545	4386
ENSOCUG00000026206	67.0043	2.98981	0.651098	4.59195	4.39128e-06	0.000842592	ENSOCUG00000026206.2	Oryctolagus cuniculus chemokine (C-C motif) ligand 4 (CCL4), mRNA. [Source:RefSeq mRNA;Acc:NM_001082196]	19	25044015	25045633	1		CCL4		629
ENSOCUG00000011835	230.346	2.99751	0.486594	6.16018	7.26607e-10	4.9129e-07	ENSOCUG00000011835.4	Interleukin-8 [Source:UniProtKB/Swiss-Prot;Acc:P19874]	15	76368959	76371691	-1	CXCL8	CXCL8	CXCL8	1500
ENSOCUG00000024787	4791.41	3.16887	0.686519	4.61586	3.91472e-06	0.000772016	ENSOCUG00000024787.3	Mucin-5AC; Short=MUC-5AC; AltName: Full=Gastric mucin; AltName: Full=Major airway glycoprotein; AltName: Full=Mucin-5 subtype AC, tracheobronchial; AltName: Full=Tracheobronchial mucin; Short=TBM; Flags: Precursor	GL019671	21572	30158	-1	MUC5AC		MUC5A	3069
ENSOCUG00000000771	27.7871	3.26628	0.828002	3.94478	7.98738e-05	0.00659499	ENSOCUG00000000771.4	C-C motif chemokine 3-like 1; AltName: Full=G0/G1 switch regulatory protein 19-2; AltName: Full=LD78-beta(1-70); AltName: Full=PAT 464.2; AltName: Full=Small-inducible cytokine A3-like 1; AltName: Full=Tonsillar lymphocyte LD78 beta protein; Contains: LD78-beta(3-70); Contains: LD78-beta(5-70); Flags: Precursor	19	25034287	25035551	-1	ENSOCUG00000000771	LOC100348776	CL3L1	282
ENSOCUG00000010912	22.2316	3.34918	1.00636	3.32803	0.000874638	0.0375196	ENSOCUG00000010912.4	keratinocyte differentiation associated protein [Source:HGNC Symbol;Acc:HGNC:16313]	GL018786	342194	345047	-1	KRTDAP	KRTDAP	KRTDAP	422
ENSOCUG00000030587	82.3961	3.36386	0.52148	6.45059	1.11414e-10	8.7887e-08	ENSOCUG00000030587.1		1	74347959	74348336	1				339
ENSOCUG00000008606	25.2747	3.49892	0.762677	4.58768	4.4819e-06	0.000847876	ENSOCUG00000008606.2	formyl peptide receptor 2 [Source:HGNC Symbol;Acc:HGNC:3827]	GL018792	131662	175778	1				1485
ENSOCUG00000003548	67.6521	4.05322	0.54738	7.40477	1.31381e-13	1.69589e-10	ENSOCUG00000003548.3	Calcium-activated chloride channel regulator 1; AltName: Full=Calcium-activated chloride channel; AltName: Full=Epithelial chloride channel protein; Flags: Precursor	13	78127115	78148514	-1	CLCA1		CLCA1	2715
ENSOCUG00000007232	23.5392	4.27172	1.08706	3.92961	8.5084e-05	0.00686425	ENSOCUG00000007232.4	hydroxysteroid 17-beta dehydrogenase 13 [Source:HGNC Symbol;Acc:HGNC:18685]	15	62833645	62850184	1	HSD17B13	HSD17B13	HSD17B13	903
ENSOCUG00000014883	225.357	4.33041	0.478683	9.04651	1.47607e-19	4.19174e-16	ENSOCUG00000014883.3	BPI fold containing family B member 3 [Source:HGNC Symbol;Acc:HGNC:16178]	4	6441901	6453367	-1	BPIFB3		BPIFB3	1509
ENSOCUG00000022033	353.009	4.58181	1.17096	3.91288	9.12028e-05	0.00727522	ENSOCUG00000022033.3	intelectin 1 [Source:HGNC Symbol;Acc:HGNC:18259]	13	32076981	32200313	1	ITLN1		ITLN1	1176
ENSOCUG00000027780	205.937	8.50317	0.992418	8.56813	1.0518e-17	2.48908e-14	ENSOCUG00000027780.1	Female-specific lacrimal gland protein; Short=Female-specific LG protein; Flags: Precursor	AAGW02081578	5305	7991	-1	FLP		FLP	504
