# Supplementary material for: Sex separation unveils the functional plasticity of the vomeronasal organ in rabbits
Source: Front Mol Neurosci. 2022 Oct 21;15:1034254. doi: 10.3389/fnmol.2022.1034254 (PMC9634631; doi:10.3389/fnmol.2022.1034254)
Supplement: Supplementary file 5 [file Table_4.XLSX]

## Sheet: SF vs CF adult_(1)
Row.names
ENSOCUG00000008386
ENSOCUG00000029205
ENSOCUG00000021032
ENSOCUG00000005012
ENSOCUG00000037550
ENSOCUG00000031900
ENSOCUG00000027869
ENSOCUG00000000451
ENSOCUG00000012873
ENSOCUG00000010170
ENSOCUG00000000114
ENSOCUG00000029126
ENSOCUG00000028219
ENSOCUG00000024432
ENSOCUG00000027626
ENSOCUG00000010753
ENSOCUG00000003715
ENSOCUG00000029588
ENSOCUG00000028108
ENSOCUG00000021776
ENSOCUG00000008474
ENSOCUG00000014507
ENSOCUG00000026334
ENSOCUG00000017684
ENSOCUG00000024990
ENSOCUG00000010671
ENSOCUG00000012752
ENSOCUG00000001923
ENSOCUG00000003931
ENSOCUG00000002032
ENSOCUG00000016978
ENSOCUG00000002364
ENSOCUG00000010270
ENSOCUG00000011196
ENSOCUG00000005877
ENSOCUG00000025569
ENSOCUG00000023151
ENSOCUG00000002848
ENSOCUG00000004317
ENSOCUG00000001351
ENSOCUG00000022346
ENSOCUG00000025892
ENSOCUG00000026537
ENSOCUG00000030664
ENSOCUG00000001855
ENSOCUG00000005819
ENSOCUG00000008721
ENSOCUG00000012449
ENSOCUG00000039640
ENSOCUG00000014258
ENSOCUG00000029428
ENSOCUG00000025590
ENSOCUG00000029437
ENSOCUG00000017751
ENSOCUG00000025954
ENSOCUG00000003319
ENSOCUG00000003303
ENSOCUG00000009504
ENSOCUG00000026741
ENSOCUG00000017120
ENSOCUG00000000831
ENSOCUG00000012464
ENSOCUG00000011627
ENSOCUG00000023856
ENSOCUG00000012907
ENSOCUG00000001813
ENSOCUG00000008291
ENSOCUG00000020947
ENSOCUG00000029235
ENSOCUG00000002358
ENSOCUG00000006954
ENSOCUG00000016339
ENSOCUG00000003668
ENSOCUG00000016603
ENSOCUG00000022807
ENSOCUG00000026993
ENSOCUG00000029367
ENSOCUG00000016477
ENSOCUG00000024216
ENSOCUG00000027246
ENSOCUG00000028062
ENSOCUG00000036137
ENSOCUG00000009751
ENSOCUG00000003863
ENSOCUG00000013587
ENSOCUG00000029731
ENSOCUG00000002338
ENSOCUG00000038109
ENSOCUG00000006999
ENSOCUG00000015757
ENSOCUG00000015143
ENSOCUG00000026567
ENSOCUG00000005976
ENSOCUG00000012166
ENSOCUG00000038024
ENSOCUG00000017793
ENSOCUG00000009103
ENSOCUG00000022573
ENSOCUG00000016719
ENSOCUG00000002485
ENSOCUG00000014513
ENSOCUG00000027815
ENSOCUG00000001885
ENSOCUG00000012699
ENSOCUG00000015138
ENSOCUG00000013412
ENSOCUG00000014567
ENSOCUG00000037192
ENSOCUG00000007607
ENSOCUG00000002480
ENSOCUG00000010101
ENSOCUG00000029644
ENSOCUG00000003764
ENSOCUG00000021126
ENSOCUG00000003665
ENSOCUG00000017251
ENSOCUG00000011141
ENSOCUG00000008307
ENSOCUG00000002135
ENSOCUG00000002813
ENSOCUG00000000558
ENSOCUG00000017009
ENSOCUG00000000329
ENSOCUG00000000557
ENSOCUG00000016280
ENSOCUG00000026628
ENSOCUG00000024883
ENSOCUG00000012101
ENSOCUG00000027394
ENSOCUG00000025413
ENSOCUG00000031221
ENSOCUG00000022167
ENSOCUG00000002139
ENSOCUG00000013695
ENSOCUG00000014931
ENSOCUG00000002131
ENSOCUG00000008656
ENSOCUG00000000534
ENSOCUG00000009659
ENSOCUG00000010718
ENSOCUG00000032755
ENSOCUG00000012593
ENSOCUG00000014127
ENSOCUG00000003924
ENSOCUG00000007816
ENSOCUG00000003400
ENSOCUG00000004165
ENSOCUG00000030177
ENSOCUG00000039461
ENSOCUG00000016718
ENSOCUG00000000716
ENSOCUG00000023757
ENSOCUG00000005808
ENSOCUG00000031105
ENSOCUG00000024755
ENSOCUG00000006348
ENSOCUG00000035257
ENSOCUG00000007503
ENSOCUG00000007821
ENSOCUG00000002489
ENSOCUG00000000157
ENSOCUG00000010984
ENSOCUG00000021056
ENSOCUG00000023521
ENSOCUG00000008954
ENSOCUG00000005662
ENSOCUG00000000382
ENSOCUG00000005325
ENSOCUG00000011085
ENSOCUG00000002857
ENSOCUG00000002556
ENSOCUG00000004218
ENSOCUG00000025387
ENSOCUG00000004422
ENSOCUG00000014657
ENSOCUG00000011137
ENSOCUG00000006059
ENSOCUG00000012693
ENSOCUG00000027740
ENSOCUG00000013679
ENSOCUG00000022517
ENSOCUG00000014548
ENSOCUG00000007870
ENSOCUG00000001436
ENSOCUG00000015011
ENSOCUG00000014077
ENSOCUG00000021185
ENSOCUG00000015234
ENSOCUG00000009395
ENSOCUG00000023000
ENSOCUG00000030033
ENSOCUG00000004904
ENSOCUG00000004455
ENSOCUG00000016975
ENSOCUG00000008812
ENSOCUG00000021002
ENSOCUG00000024222
ENSOCUG00000009616
ENSOCUG00000017924
ENSOCUG00000002250
ENSOCUG00000004616
ENSOCUG00000015140
ENSOCUG00000006310
ENSOCUG00000015211
ENSOCUG00000000313
ENSOCUG00000007985
ENSOCUG00000024485
ENSOCUG00000023102
ENSOCUG00000004424
ENSOCUG00000009266
ENSOCUG00000023299
ENSOCUG00000006304
ENSOCUG00000024405
ENSOCUG00000002788
ENSOCUG00000007701
ENSOCUG00000003638
ENSOCUG00000025314
ENSOCUG00000011731
ENSOCUG00000006962
ENSOCUG00000007765
ENSOCUG00000031244
ENSOCUG00000002452
ENSOCUG00000004369
ENSOCUG00000011884
ENSOCUG00000024440
ENSOCUG00000017051
ENSOCUG00000001898
ENSOCUG00000015780
ENSOCUG00000035842
ENSOCUG00000024702
ENSOCUG00000025593
ENSOCUG00000031446
ENSOCUG00000037176
ENSOCUG00000029487
ENSOCUG00000025017

## Sheet: SM vs CM adult_(2)
Row.names
ENSOCUG00000009170
ENSOCUG00000011396
ENSOCUG00000000737
ENSOCUG00000031880
ENSOCUG00000000087
ENSOCUG00000029668
ENSOCUG00000000293
ENSOCUG00000032173
ENSOCUG00000025864
ENSOCUG00000008386
ENSOCUG00000014409
ENSOCUG00000016390
ENSOCUG00000026487
ENSOCUG00000006311
ENSOCUG00000016638
ENSOCUG00000009732
ENSOCUG00000025958
ENSOCUG00000026133
ENSOCUG00000012101
ENSOCUG00000013493
ENSOCUG00000013576
ENSOCUG00000000968
ENSOCUG00000027985
ENSOCUG00000012914
ENSOCUG00000007817
ENSOCUG00000029235
ENSOCUG00000003792
ENSOCUG00000012116
ENSOCUG00000009621
ENSOCUG00000016101
ENSOCUG00000010761
ENSOCUG00000009659
ENSOCUG00000007759
ENSOCUG00000004080
ENSOCUG00000010136
ENSOCUG00000013296
ENSOCUG00000002998
ENSOCUG00000016576
ENSOCUG00000023638
ENSOCUG00000013498
ENSOCUG00000008024
ENSOCUG00000025022
ENSOCUG00000032482
ENSOCUG00000008504
ENSOCUG00000007821
ENSOCUG00000000585
ENSOCUG00000016159
ENSOCUG00000008330
ENSOCUG00000001188
ENSOCUG00000006796
ENSOCUG00000030762
ENSOCUG00000000148
ENSOCUG00000012972
ENSOCUG00000015459
ENSOCUG00000031221
ENSOCUG00000026280
ENSOCUG00000006266
ENSOCUG00000000721
ENSOCUG00000023426
ENSOCUG00000026770
ENSOCUG00000012735
ENSOCUG00000021468
ENSOCUG00000008310
ENSOCUG00000013904
ENSOCUG00000023368
ENSOCUG00000021126
ENSOCUG00000015292
ENSOCUG00000022080
ENSOCUG00000007460
ENSOCUG00000013490
ENSOCUG00000002655
ENSOCUG00000007685
ENSOCUG00000012561
ENSOCUG00000016660
ENSOCUG00000038763
ENSOCUG00000005808
ENSOCUG00000000145
ENSOCUG00000012278
ENSOCUG00000013482
ENSOCUG00000014425
ENSOCUG00000025460
ENSOCUG00000004311
ENSOCUG00000012216
ENSOCUG00000016936
ENSOCUG00000010700
ENSOCUG00000016362
ENSOCUG00000006715
ENSOCUG00000023919
ENSOCUG00000009270
ENSOCUG00000003420
ENSOCUG00000021247
ENSOCUG00000008071
ENSOCUG00000013175
ENSOCUG00000029760
ENSOCUG00000025924
ENSOCUG00000004492
ENSOCUG00000024967
ENSOCUG00000000719
ENSOCUG00000026994
ENSOCUG00000025781
ENSOCUG00000012719
ENSOCUG00000005852
ENSOCUG00000013629
ENSOCUG00000027445
ENSOCUG00000029084
ENSOCUG00000004852
ENSOCUG00000015507
ENSOCUG00000006262
ENSOCUG00000013369
ENSOCUG00000015927
ENSOCUG00000001454
ENSOCUG00000028189
ENSOCUG00000024399
ENSOCUG00000008957
ENSOCUG00000010547
ENSOCUG00000005218
ENSOCUG00000004707
ENSOCUG00000005680
ENSOCUG00000005954
ENSOCUG00000015533
ENSOCUG00000002360
ENSOCUG00000004446
ENSOCUG00000015220
ENSOCUG00000013688
ENSOCUG00000005254
ENSOCUG00000016829
ENSOCUG00000025148
ENSOCUG00000022823
ENSOCUG00000025433
ENSOCUG00000010496
ENSOCUG00000000532
ENSOCUG00000005233
ENSOCUG00000003404
ENSOCUG00000001473
ENSOCUG00000004923
ENSOCUG00000035488
ENSOCUG00000016429
ENSOCUG00000002132
ENSOCUG00000010011
ENSOCUG00000009884
ENSOCUG00000015700
ENSOCUG00000012906
ENSOCUG00000007785
ENSOCUG00000011970
ENSOCUG00000017937
ENSOCUG00000000510
ENSOCUG00000005295
ENSOCUG00000022918
ENSOCUG00000015579
ENSOCUG00000022094
ENSOCUG00000031161
ENSOCUG00000022296
ENSOCUG00000000604
ENSOCUG00000012258
ENSOCUG00000001877
ENSOCUG00000014914
ENSOCUG00000023359
ENSOCUG00000003196
ENSOCUG00000004319
ENSOCUG00000026486
ENSOCUG00000015157
ENSOCUG00000015449
ENSOCUG00000039541
ENSOCUG00000008005
ENSOCUG00000009222
ENSOCUG00000010146
ENSOCUG00000011696
ENSOCUG00000001295
ENSOCUG00000012191
ENSOCUG00000023319
ENSOCUG00000011415
ENSOCUG00000021996
ENSOCUG00000002074
ENSOCUG00000003097
ENSOCUG00000012944
ENSOCUG00000021481
ENSOCUG00000014248
ENSOCUG00000001334
ENSOCUG00000004332
ENSOCUG00000017057
ENSOCUG00000023902
ENSOCUG00000024511
ENSOCUG00000011500
ENSOCUG00000016020
ENSOCUG00000005316
ENSOCUG00000000069
ENSOCUG00000012001
ENSOCUG00000008424
ENSOCUG00000011364
ENSOCUG00000028052
ENSOCUG00000004759
ENSOCUG00000015621
ENSOCUG00000010569
ENSOCUG00000009397
ENSOCUG00000016566
ENSOCUG00000000987
ENSOCUG00000012640
ENSOCUG00000004115
ENSOCUG00000010318
ENSOCUG00000015295
ENSOCUG00000008096
ENSOCUG00000004640
ENSOCUG00000017653
ENSOCUG00000003918
ENSOCUG00000027219
ENSOCUG00000029682
ENSOCUG00000012438
ENSOCUG00000000276
ENSOCUG00000010623
ENSOCUG00000012578
ENSOCUG00000004327
ENSOCUG00000005345
ENSOCUG00000014689
ENSOCUG00000023000
ENSOCUG00000026373
ENSOCUG00000025334
ENSOCUG00000013069
ENSOCUG00000000286
ENSOCUG00000009404
ENSOCUG00000025012
ENSOCUG00000022466
ENSOCUG00000009705
ENSOCUG00000002876
ENSOCUG00000004686
ENSOCUG00000000651
ENSOCUG00000005614
ENSOCUG00000023697
ENSOCUG00000023746
ENSOCUG00000013795
ENSOCUG00000009802
ENSOCUG00000010390
ENSOCUG00000007013
ENSOCUG00000016983
ENSOCUG00000008812
ENSOCUG00000002770
ENSOCUG00000001834
ENSOCUG00000016171
ENSOCUG00000007055
ENSOCUG00000001320
ENSOCUG00000023146
ENSOCUG00000011289
ENSOCUG00000025830
ENSOCUG00000039645
ENSOCUG00000026358
ENSOCUG00000011789
ENSOCUG00000016088
ENSOCUG00000014251
ENSOCUG00000024142
ENSOCUG00000006044
ENSOCUG00000010243
ENSOCUG00000003590
ENSOCUG00000031913
ENSOCUG00000002250
ENSOCUG00000035358
ENSOCUG00000012372
ENSOCUG00000002181
ENSOCUG00000005217
ENSOCUG00000028216
ENSOCUG00000027657
ENSOCUG00000003053
ENSOCUG00000014848
ENSOCUG00000011080
ENSOCUG00000001098
ENSOCUG00000014548
ENSOCUG00000009455
ENSOCUG00000009885
ENSOCUG00000005940
ENSOCUG00000031226
ENSOCUG00000012279
ENSOCUG00000002367
ENSOCUG00000008833
ENSOCUG00000005255
ENSOCUG00000008191
ENSOCUG00000014728
ENSOCUG00000011294
ENSOCUG00000023983
ENSOCUG00000002788
ENSOCUG00000029006
ENSOCUG00000034472
ENSOCUG00000013544
ENSOCUG00000027260
ENSOCUG00000022422
ENSOCUG00000017700
ENSOCUG00000011016
ENSOCUG00000012349
ENSOCUG00000011742
ENSOCUG00000029183
ENSOCUG00000025842
ENSOCUG00000004914
ENSOCUG00000012282
ENSOCUG00000022646
ENSOCUG00000000658
ENSOCUG00000007849
ENSOCUG00000026897
ENSOCUG00000008560
ENSOCUG00000009403
ENSOCUG00000027963
ENSOCUG00000017867
ENSOCUG00000037801
ENSOCUG00000009058
ENSOCUG00000011139
ENSOCUG00000004632
ENSOCUG00000015382
ENSOCUG00000003017
ENSOCUG00000007701
ENSOCUG00000026851
ENSOCUG00000011633
ENSOCUG00000016787
ENSOCUG00000022989
ENSOCUG00000016883
ENSOCUG00000031405
ENSOCUG00000034224
ENSOCUG00000021259
ENSOCUG00000016920
ENSOCUG00000012103
ENSOCUG00000015772
ENSOCUG00000016655
ENSOCUG00000007890
ENSOCUG00000021677
ENSOCUG00000003535
ENSOCUG00000003873
ENSOCUG00000025053
ENSOCUG00000002944
ENSOCUG00000033073
ENSOCUG00000023380
ENSOCUG00000014255
ENSOCUG00000023845
ENSOCUG00000012626
ENSOCUG00000029191
ENSOCUG00000029663
ENSOCUG00000008632
ENSOCUG00000022526
ENSOCUG00000012891
ENSOCUG00000026830
ENSOCUG00000032770
ENSOCUG00000027946
ENSOCUG00000009557
ENSOCUG00000007419
ENSOCUG00000014298
ENSOCUG00000031736
ENSOCUG00000024593
ENSOCUG00000003486
ENSOCUG00000036945
ENSOCUG00000008267
ENSOCUG00000023958
ENSOCUG00000002284
ENSOCUG00000039012
ENSOCUG00000024654
ENSOCUG00000021002
ENSOCUG00000022549
ENSOCUG00000034952
ENSOCUG00000011658
ENSOCUG00000004727
ENSOCUG00000010608
ENSOCUG00000005652
ENSOCUG00000008483
ENSOCUG00000004360
ENSOCUG00000015246
ENSOCUG00000029351
ENSOCUG00000023532
ENSOCUG00000003467
ENSOCUG00000026113
ENSOCUG00000023346
ENSOCUG00000014749
ENSOCUG00000023401
ENSOCUG00000014998
ENSOCUG00000006366
ENSOCUG00000025966
ENSOCUG00000026206
ENSOCUG00000011835
ENSOCUG00000024787
ENSOCUG00000000771
ENSOCUG00000010912
ENSOCUG00000030587
ENSOCUG00000008606
ENSOCUG00000003548
ENSOCUG00000007232
ENSOCUG00000014883
ENSOCUG00000022033
ENSOCUG00000027780

## Sheet: SF vs CF juvenile_(1)
Row.names
ENSOCUG00000024508
ENSOCUG00000033132
ENSOCUG00000005959
ENSOCUG00000037148
ENSOCUG00000035112
ENSOCUG00000008547
ENSOCUG00000023508
ENSOCUG00000007512
ENSOCUG00000025428
ENSOCUG00000014883
ENSOCUG00000003423
ENSOCUG00000029925
ENSOCUG00000015830
ENSOCUG00000027593
ENSOCUG00000031446
ENSOCUG00000031501
ENSOCUG00000005417
ENSOCUG00000007958
ENSOCUG00000008779
ENSOCUG00000029194
ENSOCUG00000027709
ENSOCUG00000029663
ENSOCUG00000025593
ENSOCUG00000029278
ENSOCUG00000010998
ENSOCUG00000025402
ENSOCUG00000016943
ENSOCUG00000027838
ENSOCUG00000026264
ENSOCUG00000011112
ENSOCUG00000014604
ENSOCUG00000007574
ENSOCUG00000011731
ENSOCUG00000035125
ENSOCUG00000025810
ENSOCUG00000031596
ENSOCUG00000006498
ENSOCUG00000023984
ENSOCUG00000026830
ENSOCUG00000021419
ENSOCUG00000014012
ENSOCUG00000017398
ENSOCUG00000013920
ENSOCUG00000027210
ENSOCUG00000024593
ENSOCUG00000037662
ENSOCUG00000029032
ENSOCUG00000007817
ENSOCUG00000009909
ENSOCUG00000004795
ENSOCUG00000011294
ENSOCUG00000010693
ENSOCUG00000023676
ENSOCUG00000021857
ENSOCUG00000000181
ENSOCUG00000025750
ENSOCUG00000026629
ENSOCUG00000002452
ENSOCUG00000006091
ENSOCUG00000001028
ENSOCUG00000011555
ENSOCUG00000008620
ENSOCUG00000011746
ENSOCUG00000030905
ENSOCUG00000037236
ENSOCUG00000014460
ENSOCUG00000029940
ENSOCUG00000031506
ENSOCUG00000005826
ENSOCUG00000016021
ENSOCUG00000023520
ENSOCUG00000023870
ENSOCUG00000002956
ENSOCUG00000014548
ENSOCUG00000010659
ENSOCUG00000026847
ENSOCUG00000014777
ENSOCUG00000003137
ENSOCUG00000023957
ENSOCUG00000014829
ENSOCUG00000012065
ENSOCUG00000027685
ENSOCUG00000022024
ENSOCUG00000036933
ENSOCUG00000016712
ENSOCUG00000003544
ENSOCUG00000000822
ENSOCUG00000005937
ENSOCUG00000009843
ENSOCUG00000006229
ENSOCUG00000000532
ENSOCUG00000016570
ENSOCUG00000010087
ENSOCUG00000010122
ENSOCUG00000015240
ENSOCUG00000004091
ENSOCUG00000005722
ENSOCUG00000001836
ENSOCUG00000026040
ENSOCUG00000006299
ENSOCUG00000026893
ENSOCUG00000013254
ENSOCUG00000011117
ENSOCUG00000003495
ENSOCUG00000006137
ENSOCUG00000015220
ENSOCUG00000006729
ENSOCUG00000024795
ENSOCUG00000021056
ENSOCUG00000013076
ENSOCUG00000000575
ENSOCUG00000014618
ENSOCUG00000025962
ENSOCUG00000001570
ENSOCUG00000029622
ENSOCUG00000016264
ENSOCUG00000000534
ENSOCUG00000001810
ENSOCUG00000015757
ENSOCUG00000029676
ENSOCUG00000010383
ENSOCUG00000009948
ENSOCUG00000025413
ENSOCUG00000011090
ENSOCUG00000010384
ENSOCUG00000013751
ENSOCUG00000000092
ENSOCUG00000005239
ENSOCUG00000002251
ENSOCUG00000000329
ENSOCUG00000016775
ENSOCUG00000010570
ENSOCUG00000002038
ENSOCUG00000000724
ENSOCUG00000026628
ENSOCUG00000014567
ENSOCUG00000005631
ENSOCUG00000016115
ENSOCUG00000010109
ENSOCUG00000009103
ENSOCUG00000008291
ENSOCUG00000015393
ENSOCUG00000021337
ENSOCUG00000004719
ENSOCUG00000011054
ENSOCUG00000008307
ENSOCUG00000031273
ENSOCUG00000021776
ENSOCUG00000006113
ENSOCUG00000006010
ENSOCUG00000016354
ENSOCUG00000008657
ENSOCUG00000004288
ENSOCUG00000029235
ENSOCUG00000006381
ENSOCUG00000013268
ENSOCUG00000025954
ENSOCUG00000007427
ENSOCUG00000016500
ENSOCUG00000017684
ENSOCUG00000001151
ENSOCUG00000005377
ENSOCUG00000005579
ENSOCUG00000027566
ENSOCUG00000027681
ENSOCUG00000007607
ENSOCUG00000004027
ENSOCUG00000017745
ENSOCUG00000004485
ENSOCUG00000022946
ENSOCUG00000010524
ENSOCUG00000023896
ENSOCUG00000011550
ENSOCUG00000002358
ENSOCUG00000024577
ENSOCUG00000000763
ENSOCUG00000016718
ENSOCUG00000010785
ENSOCUG00000005968
ENSOCUG00000010718
ENSOCUG00000002253
ENSOCUG00000003535
ENSOCUG00000010449
ENSOCUG00000023340
ENSOCUG00000008595
ENSOCUG00000023225
ENSOCUG00000009374
ENSOCUG00000011279
ENSOCUG00000009566
ENSOCUG00000000471
ENSOCUG00000013551
ENSOCUG00000016719
ENSOCUG00000025569
ENSOCUG00000015833
ENSOCUG00000015842
ENSOCUG00000012271
ENSOCUG00000015850
ENSOCUG00000007128
ENSOCUG00000003958
ENSOCUG00000011981
ENSOCUG00000007762
ENSOCUG00000014420
ENSOCUG00000010856
ENSOCUG00000005775
ENSOCUG00000008519
ENSOCUG00000000631
ENSOCUG00000010636
ENSOCUG00000009659
ENSOCUG00000008632
ENSOCUG00000026625
ENSOCUG00000007434
ENSOCUG00000016865
ENSOCUG00000003658
ENSOCUG00000007081
ENSOCUG00000002481
ENSOCUG00000027626
ENSOCUG00000024395
ENSOCUG00000023797
ENSOCUG00000000418
ENSOCUG00000011402
ENSOCUG00000016940
ENSOCUG00000001046
ENSOCUG00000026334
ENSOCUG00000017432
ENSOCUG00000025722
ENSOCUG00000003641
ENSOCUG00000014337
ENSOCUG00000029611
ENSOCUG00000039006
ENSOCUG00000014380
ENSOCUG00000010701
ENSOCUG00000005519
ENSOCUG00000014423
ENSOCUG00000023566
ENSOCUG00000013916
ENSOCUG00000021584
ENSOCUG00000006703
ENSOCUG00000010621
ENSOCUG00000007268
ENSOCUG00000017422
ENSOCUG00000036628
ENSOCUG00000012566
ENSOCUG00000011021
ENSOCUG00000006919
ENSOCUG00000000877
ENSOCUG00000026988
ENSOCUG00000029313
ENSOCUG00000004499
ENSOCUG00000021108
ENSOCUG00000003701
ENSOCUG00000004766
ENSOCUG00000005126
ENSOCUG00000013412
ENSOCUG00000009047
ENSOCUG00000011753
ENSOCUG00000016462
ENSOCUG00000015236
ENSOCUG00000008258
ENSOCUG00000039667
ENSOCUG00000015721
ENSOCUG00000002982
ENSOCUG00000027875
ENSOCUG00000005603
ENSOCUG00000015478
ENSOCUG00000026372
ENSOCUG00000006698
ENSOCUG00000010846
ENSOCUG00000005513
ENSOCUG00000010170
ENSOCUG00000024433
ENSOCUG00000002032
ENSOCUG00000025236
ENSOCUG00000003715
ENSOCUG00000007431
ENSOCUG00000031900
ENSOCUG00000001355
ENSOCUG00000026402
ENSOCUG00000017539
ENSOCUG00000017274
ENSOCUG00000013186
ENSOCUG00000029128
ENSOCUG00000014650
ENSOCUG00000033491
ENSOCUG00000004345
ENSOCUG00000015518
ENSOCUG00000022539
ENSOCUG00000032768
ENSOCUG00000031697
ENSOCUG00000023668
ENSOCUG00000034082
ENSOCUG00000026150
ENSOCUG00000021307
ENSOCUG00000008303
ENSOCUG00000007392
ENSOCUG00000014305
ENSOCUG00000022335
ENSOCUG00000012281
ENSOCUG00000031667
ENSOCUG00000011270
ENSOCUG00000029656
ENSOCUG00000011007
ENSOCUG00000025488
ENSOCUG00000013226
ENSOCUG00000025048
ENSOCUG00000014572
ENSOCUG00000024738
ENSOCUG00000007742
ENSOCUG00000026143
ENSOCUG00000005666
ENSOCUG00000008386
ENSOCUG00000007906
ENSOCUG00000015772
ENSOCUG00000021351
ENSOCUG00000038567
ENSOCUG00000007941
ENSOCUG00000004625
ENSOCUG00000005652
ENSOCUG00000021580
ENSOCUG00000002424
ENSOCUG00000004952
ENSOCUG00000021775
ENSOCUG00000021891
ENSOCUG00000023739
ENSOCUG00000022033
ENSOCUG00000017958
ENSOCUG00000004271
ENSOCUG00000006985

## Sheet: SM vs CM juvenile_(2)
Row.names
ENSOCUG00000037848
ENSOCUG00000024479
ENSOCUG00000031596
ENSOCUG00000036945
ENSOCUG00000027946
ENSOCUG00000024251
ENSOCUG00000007786
ENSOCUG00000004499
ENSOCUG00000025405
ENSOCUG00000024933

## Sheet: Overlap adult_(1) - adult_(2)
Overlapping between adult SF vs CF and adult SM vs CM
IDs	Gene.description	Chromosome.scaffold.name	Gene.start..bp.	Gene.end..bp.	Strand	Gene.name
ENSOCUG00000008386	Oryctolagus cuniculus glycoprotein hormones, alpha polypeptide (CGA), mRNA. [Source:RefSeq mRNA;Acc:NM_001082724]	12	73921744	73923757	-1	GPA1
ENSOCUG00000029235	Metallothionein-1A [Source:UniProtKB/Swiss-Prot;Acc:P11957]	5	12927625	12936574	1
ENSOCUG00000021126	Metallothionein-2A [Source:UniProtKB/Swiss-Prot;Acc:P18055]	5	12871164	12909375	1
ENSOCUG00000012101	AT-rich interaction domain 5A [Source:HGNC Symbol;Acc:HGNC:17361]	2	94898075	94911357	-1	ARID5A
ENSOCUG00000031221	cAMP-responsive element modulator	GL018724	1285764	1291415	-1
ENSOCUG00000009659	lymphatic vessel endothelial hyaluronan receptor 1 [Source:HGNC Symbol;Acc:HGNC:14687]	1	152332847	152347855	-1	LYVE1
ENSOCUG00000005808	PDZ and LIM domain 3 [Source:HGNC Symbol;Acc:HGNC:20767]	2	62941606	62973408	-1	PDLIM3
ENSOCUG00000007821	arginine vasopressin induced 1 [Source:HGNC Symbol;Acc:HGNC:30898]	18	45845317	45853767	-1	AVPI1
ENSOCUG00000014548	envoplakin [Source:HGNC Symbol;Acc:HGNC:3503]	GL018843	624205	640308	1	EVPL
ENSOCUG00000023000	Rho guanine nucleotide exchange factor 19 [Source:HGNC Symbol;Acc:HGNC:26604]	GL018791	191425	202581	1	ARHGEF19
ENSOCUG00000008812	POF1B actin binding protein [Source:HGNC Symbol;Acc:HGNC:13711]	X	76171435	76270976	-1	POF1B
ENSOCUG00000021002	lipocalin 2 [Source:HGNC Symbol;Acc:HGNC:6526]	GL018847	453615	456754	-1	LCN2
ENSOCUG00000002250	gamma-glutamyltransferase 7 [Source:HGNC Symbol;Acc:HGNC:4259]	4	4884244	4909226	1	GGT7
ENSOCUG00000002788	flavin containing dimethylaniline monoxygenase 1 [Source:HGNC Symbol;Acc:HGNC:3769]	13	23487439	23516187	1	FMO1
ENSOCUG00000007701	KN motif and ankyrin repeat domains 4 [Source:HGNC Symbol;Acc:HGNC:27263]	13	104251679	104286788	1	KANK4

## Sheet: Overlap juvenil_(1) juvenil_(2)
Overlapping between juvenile SF vs CF and juvenile SM vs CM
IDs	Gene.description	Chromosome.scaffold.name	Gene.start..bp.	Gene.end..bp.	Strand	Gene.name
ENSOCUG00000031596	Immunoglobulin heavy variable 3-23; AltName: Full=Ig heavy chain V-III region LAY; AltName: Full=Ig heavy chain V-III region POM; AltName: Full=Ig heavy chain V-III region TEI; AltName: Full=Ig heavy chain V-III region TIL; AltName: Full=Ig heavy chain V-III region TUR; AltName: Full=Ig heavy chain V-III region VH26; AltName: Full=Ig heavy chain V-III region WAS; AltName: Full=Ig heavy chain V-II…	GL019438	42083	84604	1
ENSOCUG00000004499	solute carrier family 4 member 1 (Diego blood group) [Source:HGNC Symbol;Acc:HGNC:11027]	19	44560251	44573628	-1	SLC4A1

## Sheet: Overlap adult_(1)  juvenile_(1)
Overlapping between adult SF vs CF and juvenile SF vs CF
Ids	Gene.description	Chromosome.scaffold.name	Gene.start..bp.	Gene.end..bp.	Strand	Gene.name
ENSOCUG00000008386	Oryctolagus cuniculus glycoprotein hormones, alpha polypeptide (CGA), mRNA. [Source:RefSeq mRNA;Acc:NM_001082724]	12	73921744	73923757	-1	GPA1
ENSOCUG00000031900	Interleukin-21 receptor; Short=IL-21 receptor; Short=IL-21R; AltName: Full=Novel interleukin receptor; AltName: CD_antigen=CD360; Flags: Precursor	6	17592681	17615929	1	0
ENSOCUG00000010170	B-cell differentiation antigen CD72; AltName: Full=Lyb-2; AltName: CD_antigen=CD72	1	18292085	18298180	1	CD72
ENSOCUG00000027626	T-cell surface glycoprotein CD3 zeta chain; AltName: Full=T-cell receptor T3 zeta chain; AltName: CD_antigen=CD247; Flags: Precursor	13	25458221	25538435	1	CD247
ENSOCUG00000003715	Lymphocyte transmembrane adapter 1; AltName: Full=Linker for activation of X cells; AltName: Full=Membrane-associated adapter protein LAX	16	68126555	68135466	-1	LAX1
ENSOCUG00000021776	POU class 2 homeobox 2 [Source:HGNC Symbol;Acc:HGNC:9213]	GL018789	10945	47075	-1	POU2F2
ENSOCUG00000026334	glycoprotein nmb [Source:HGNC Symbol;Acc:HGNC:4462]	10	8328055	8360348	1	GPNMB
ENSOCUG00000017684	Src like adaptor [Source:HGNC Symbol;Acc:HGNC:10902]	3	148781918	148840524	-1	SLA
ENSOCUG00000002032	G protein-coupled receptor 18 [Source:HGNC Symbol;Acc:HGNC:4472]	8	100988106	100989101	-1	GPR18
ENSOCUG00000025569	C-C motif chemokine receptor 7 [Source:HGNC Symbol;Acc:HGNC:1608]	19	41676086	41685430	-1	CCR7
ENSOCUG00000025954	inositol polyphosphate-5-phosphatase D [Source:HGNC Symbol;Acc:HGNC:6079]	GL018736	590544	717259	1	INPP5D
ENSOCUG00000008291	bridging integrator 2 [Source:HGNC Symbol;Acc:HGNC:1053]	4	35572072	35614769	-1	BIN2
ENSOCUG00000029235	Metallothionein-1A [Source:UniProtKB/Swiss-Prot;Acc:P11957]	5	12927625	12936574	1	0
ENSOCUG00000002358	Rho GTPase activating protein 30 [Source:HGNC Symbol;Acc:HGNC:27414]	13	31916807	31935741	1	ARHGAP30
ENSOCUG00000015757	Serine/threonine-protein kinase pim-2	X	33567967	33572079	-1	PIM2
ENSOCUG00000009103	major histocompatibility complex, class II, DR alpha [Source:HGNC Symbol;Acc:HGNC:4947]	12	23070319	23074942	1	HLA-DRA
ENSOCUG00000016719	Hematopoietically-expressed homeobox protein HHEX; Short=Homeobox protein HEX; AltName: Full=Homeobox protein PRH	18	40477432	40483978	1	HHEX
ENSOCUG00000013412	C-C motif chemokine ligand 13 [Source:HGNC Symbol;Acc:HGNC:10611]	19	23792082	23794357	1	0
ENSOCUG00000014567	Acyloxyacyl hydrolase Acyloxyacyl hydrolase small subunit Acyloxyacyl hydrolase large subunit [Source:UniProtKB/Swiss-Prot;Acc:O18823]	10	19936545	20175622	-1	AOAH
ENSOCUG00000007607	SAM and HD domain containing deoxynucleoside triphosphate triphosphohydrolase 1 [Source:HGNC Symbol;Acc:HGNC:15925]	4	3127587	3171048	1	SAMHD1
ENSOCUG00000008307	Oryctolagus cuniculus CD1d molecule (CD1D), mRNA. [Source:RefSeq mRNA;Acc:NM_001160282]	13	34954808	35073530	-1	CD1A
ENSOCUG00000000329	Interleukin-4 receptor subunit alpha; Short=IL-4 receptor subunit alpha; Short=IL-4R subunit alpha; Short=IL-4R-alpha; Short=IL-4RA; AltName: CD_antigen=CD124; Flags: Precursor	6	17532824	17561062	1	IL4R
ENSOCUG00000026628	BCL3 transcription coactivator [Source:HGNC Symbol;Acc:HGNC:998]	GL019011	15500	24763	1	BCL3
ENSOCUG00000025413	cytohesin 4 [Source:HGNC Symbol;Acc:HGNC:9505]	GL018973	30678	108360	1	CYTH4
ENSOCUG00000000534	lymphocyte cytosolic protein 2 [Source:HGNC Symbol;Acc:HGNC:6529]	3	51639036	51688389	-1	LCP2
ENSOCUG00000009659	lymphatic vessel endothelial hyaluronan receptor 1 [Source:HGNC Symbol;Acc:HGNC:14687]	1	152332847	152347855	-1	LYVE1
ENSOCUG00000010718	TIMP metallopeptidase inhibitor 1 [Source:HGNC Symbol;Acc:HGNC:11820]	X	32653959	32658564	1	TIMP1
ENSOCUG00000016718	mesenteric estrogen dependent adipogenesis [Source:HGNC Symbol;Acc:HGNC:25926]	GL018702	1322142	1347115	1	MEDAG
ENSOCUG00000021056	colony stimulating factor 1 receptor [Source:HGNC Symbol;Acc:HGNC:2433]	3	31834346	31860154	-1	CSF1R
ENSOCUG00000014548	envoplakin [Source:HGNC Symbol;Acc:HGNC:3503]	GL018843	624205	640308	1	EVPL
ENSOCUG00000011731	keratin 10 [Source:HGNC Symbol;Acc:HGNC:6413]	19	41854329	41888685	-1	KRT10
ENSOCUG00000002452	calcitonin related polypeptide alpha [Source:HGNC Symbol;Acc:HGNC:1437]	1	156697303	156702374	-1	CALCA
ENSOCUG00000025593	Involucrin	13	39474630	39476225	-1	ENSOCUG00000025593
ENSOCUG00000031446	0	13	39424024	39436394	-1	0

## Sheet: Overlap adult_(2) juvenile_(1)
Overlapping between adult SM vs CM and juvenile SF vs CF
Ids	Gene.description	Chromosome.scaffold.name	Gene.start..bp.	Gene.end..bp.	Strand	Gene.name
ENSOCUG00000008386	Oryctolagus cuniculus glycoprotein hormones, alpha polypeptide (CGA), mRNA. [Source:RefSeq mRNA;Acc:NM_001082724]	12	73921744	73923757	-1	GPA1
ENSOCUG00000007817	kirre like nephrin family adhesion molecule 2 [Source:HGNC Symbol;Acc:HGNC:18816]	GL018786	659490	667307	1	KIRREL2
ENSOCUG00000029235	Metallothionein-1A [Source:UniProtKB/Swiss-Prot;Acc:P11957]	5	12927625	12936574	1	0
ENSOCUG00000009659	lymphatic vessel endothelial hyaluronan receptor 1 [Source:HGNC Symbol;Acc:HGNC:14687]	1	152332847	152347855	-1	LYVE1
ENSOCUG00000015220	platelet and endothelial cell adhesion molecule 1 [Source:HGNC Symbol;Acc:HGNC:8823]	19	49195665	49263183	-1	PECAM1
ENSOCUG00000000532	Wnt ligand secretion mediator [Source:HGNC Symbol;Acc:HGNC:30238]	13	98050848	98202052	1	WLS
ENSOCUG00000014548	envoplakin [Source:HGNC Symbol;Acc:HGNC:3503]	GL018843	624205	640308	1	EVPL
ENSOCUG00000011294	L-threonine 3-dehydrogenase, mitochondrial; Flags: Precursor	2	38546171	38564839	-1	TDH
ENSOCUG00000015772	chitinase 3 like 2 [Source:HGNC Symbol;Acc:HGNC:1933]	13	52895027	52907348	-1	CHI3L2
ENSOCUG00000003535	ceruloplasmin [Source:HGNC Symbol;Acc:HGNC:2295]	14	42965454	43043654	-1	CP
ENSOCUG00000029663	keratin 1 [Source:HGNC Symbol;Acc:HGNC:6412]	4	36668987	36673786	-1	KRT1
ENSOCUG00000008632	Oryctolagus cuniculus S100 calcium binding protein A9 (S100A9), mRNA. [Source:RefSeq mRNA;Acc:NM_001256473]	13	39032053	39034219	-1	S100A9
ENSOCUG00000026830	Cornifin alpha [Source:UniProtKB/Swiss-Prot;Acc:P35324]	13	39397586	39397966	-1	0
ENSOCUG00000024593	Oryctolagus cuniculus aldehyde oxidase 4 (AOX4), mRNA. [Source:RefSeq mRNA;Acc:NM_001278863]	7	141433603	141487169	1	0
ENSOCUG00000005652	NADPH oxidase 1 [Source:HGNC Symbol;Acc:HGNC:7889]	X	88494070	88518327	1	NOX1
ENSOCUG00000014883	BPI fold containing family B member 3 [Source:HGNC Symbol;Acc:HGNC:16178]	4	6441901	6453367	-1	BPIFB3
ENSOCUG00000022033	intelectin 1 [Source:HGNC Symbol;Acc:HGNC:18259]	13	32076981	32200313	1	ITLN1

## Sheet: Overlap adult_(2) juvenile_(2)
Overlapping between adult SM vs CM and juvenile SM vs CM
Ids	Gene.description	Chromosome.scaffold.name	Gene.start..bp.	Gene.end..bp.	Strand	Gene.name
ENSOCUG00000027946	60S ribosomal protein L36a; AltName: Full=60S ribosomal protein L44	17	68775898	68776218	-1	RPL36AL
ENSOCUG00000036945	Protein Wfdc21; AltName: Full=Wdnm1-like protein; Flags: Precursor	19	25079843	25082628	1
