# Supplementary material for: Sex separation unveils the functional plasticity of the vomeronasal organ in rabbits
Source: Front Mol Neurosci. 2022 Oct 21;15:1034254. doi: 10.3389/fnmol.2022.1034254 (PMC9634631; doi:10.3389/fnmol.2022.1034254)
Supplement: Supplementary file 6 [file Table_5.XLSX]

## Sheet: SF vs SM_juvenile VR
Row.names	baseMean	log2FoldChange	lfcSE	stat	pvalue	padj	Gene.stable.ID.version	Gene.description	Chromosome.scaffold.name	Gene.start..bp.	Gene.end..bp.	Strand	Gene.name	UniProtKB.Gene.Name.symbol	HGNC.symbol	Transcript.length..longest.			vomeronasal receptors type 2
ENSOCUG00000025789	56.446	1.46159	0.550119	2.65687	0.007887	0.297085	ENSOCUG00000025789.2	Vomeronasal type-2 receptor 116; AltName: Full=Vomeronasal type-2 receptor P5; Flags: Precursor	AAGW02082355	452	12054	-1	ENSOCUG00000025789		V2116	2388			vomeronasal receptors type 1
ENSOCUG00000026847	131.077	0.866251	0.337002	2.57046	0.0101564	0.326424	ENSOCUG00000026847.2	Vomeronasal type-2 receptor 116; AltName: Full=Vomeronasal type-2 receptor P5; Flags: Precursor	GL018811	256293	263645	-1	VN2R116		V2116	2403			p value < 0.01
ENSOCUG00000021857	106.435	1.10396	0.437176	2.52521	0.0115629	0.339776	ENSOCUG00000021857.2	Vomeronasal type-2 receptor 116; AltName: Full=Vomeronasal type-2 receptor P5; Flags: Precursor	GL018903	506450	517817	1	ENSOCUG00000021857		V2116	2535			up-regulated in females
ENSOCUG00000024608	65.5816	0.965453	0.409682	2.35659	0.0184434	0.391603	ENSOCUG00000024608.2	Vomeronasal type-2 receptor 116; AltName: Full=Vomeronasal type-2 receptor P5; Flags: Precursor	AAGW02079242	76974	88124	-1	ENSOCUG00000024608		V2116	2358
ENSOCUG00000033326	30.542	1.91169	0.870176	2.1969	0.0280273	0.44773	ENSOCUG00000033326.1	Oryctolagus cuniculus vomeronasal 1 receptor oryCunV1R1663 (ORYCUNV1R1663), mRNA. [Source:RefSeq mRNA;Acc:NM_001167338]	GL018861	550476	551405	1	ORYCUNV1R1663			930
ENSOCUG00000025636	327.201	0.686891	0.316534	2.17004	0.030004	0.459497	ENSOCUG00000025636.3	Vomeronasal type-2 receptor 116; AltName: Full=Vomeronasal type-2 receptor P5; Flags: Precursor	GL019008	224430	235045	-1	VN2R116		V2116	2586
ENSOCUG00000027556	28.3694	1.1126	0.516341	2.15478	0.0311788	0.464643	ENSOCUG00000027556.2	Vomeronasal type-2 receptor 116; AltName: Full=Vomeronasal type-2 receptor P5; Flags: Precursor	GL019141	97378	108313	-1	ENSOCUG00000027556		V2116	2286
ENSOCUG00000035671	20.2605	1.24379	0.604261	2.05837	0.0395551	0.492962	ENSOCUG00000035671.1	vomeronasal 1 receptor oryCunV1R1638 [Source:NCBI gene;Acc:100311102]	9	9657334	9658284	1	ORYCUNV1R1638			951
ENSOCUG00000025181	15.5036	1.60516	0.786097	2.04194	0.0411578	0.496842	ENSOCUG00000025181.2	Vomeronasal type-2 receptor 116; AltName: Full=Vomeronasal type-2 receptor P5; Flags: Precursor	GL018760	574407	582808	1	ENSOCUG00000025181		V2116	2361
ENSOCUG00000039505	9.24216	3.15254	1.24065	2.54104	0.0110522	NA	ENSOCUG00000039505.1	Oryctolagus cuniculus vomeronasal 1 receptor oryCunV1R1584 (ORYCUNV1R1584), mRNA. [Source:RefSeq mRNA;Acc:NM_001167271]	GL018861	460001	460918	1	ORYCUNV1R1584			918

## Sheet: SF vs SM_adult VR
Row.names	baseMean	log2FoldChange	lfcSE	stat	pvalue	padj	Gene.stable.ID.version	Gene.description	Chromosome.scaffold.name	Gene.start..bp.	Gene.end..bp.	Strand	Gene.name	UniProtKB.Gene.Name.symbol	HGNC.symbol	Transcript.length..longest.				vomeronasal receptors type 2
ENSOCUG00000036156	15.8161	-1.76089	0.621603	-2.83282	0.00461399	0.157049	ENSOCUG00000036156.1	Oryctolagus cuniculus vomeronasal 1 receptor oryCunV1R1612 (ORYCUNV1R1612), mRNA. [Source:RefSeq mRNA;Acc:NM_001167299]	GL018763	404926	405864	1	ORYCUNV1R1612			939				vomeronasal receptors type 1
ENSOCUG00000029418	52.7784	-1.17318	0.418061	-2.80625	0.00501224	0.165154	ENSOCUG00000029418.2	vomeronasal 1 receptor oryCunV1R1661 [Source:NCBI gene;Acc:100311117]	GL018814	107299	108245	1	ORYCUNV1R1661			846				p adjusted < 0.01
ENSOCUG00000038467	15.8807	-1.72324	0.619678	-2.78087	0.00542138	0.174298	ENSOCUG00000038467.1	Oryctolagus cuniculus vomeronasal 1 receptor oryCunV1R1614 (ORYCUNV1R1614), mRNA. [Source:RefSeq mRNA;Acc:NM_001167301]	GL018814	639995	640942	-1	ORYCUNV1R1614			948				up regulated in males
ENSOCUG00000026110	8.92462	-2.64783	0.993029	-2.66642	0.00766637	NA	ENSOCUG00000026110.2	Vomeronasal type-2 receptor 116; AltName: Full=Vomeronasal type-2 receptor P5; Flags: Precursor	GL018760	414422	422494	-1	ENSOCUG00000026110		V2116	2418
ENSOCUG00000001134	53.5651	-0.976383	0.398352	-2.45105	0.014244	0.278041	ENSOCUG00000001134.2	vomeronasal 1 receptor oryCunV1R1599 [Source:NCBI gene;Acc:100311066]	GL018792	522320	523258	1	ORYCUNV1R1599	ORYCUNV1R1599		939
ENSOCUG00000035661	14.2912	-1.66879	0.698803	-2.38807	0.0169369	0.298284	ENSOCUG00000035661.1	Oryctolagus cuniculus vomeronasal 1 receptor oryCunV1R1519 (ORYCUNV1R1519), mRNA. [Source:RefSeq mRNA;Acc:NM_001167208]	GL018763	648302	723595	1	ORYCUNV1R1519			942
ENSOCUG00000022714	2.8745	-4.22014	1.76849	-2.38629	0.0170194	NA	ENSOCUG00000022714.2	Vomeronasal type-2 receptor 116; AltName: Full=Vomeronasal type-2 receptor P5; Flags: Precursor	GL019099	102241	113434	-1	ENSOCUG00000022714		V2116	2322
ENSOCUG00000037020	39.8391	-1.00487	0.434416	-2.31316	0.0207137	0.32465	ENSOCUG00000037020.1	Oryctolagus cuniculus vomeronasal 1 receptor oryCunV1R1522 (ORYCUNV1R1522), mRNA. [Source:RefSeq mRNA;Acc:NM_001167211]	GL018814	811145	812017	-1	ORYCUNV1R1513			873
ENSOCUG00000002314	89.4549	-0.725145	0.320307	-2.26391	0.0235798	0.348018	ENSOCUG00000002314.3	Vomeronasal type-2 receptor 1; AltName: Full=Putative pheromone receptor V2R1; AltName: Full=V2Rx; Flags: Precursor	14	50343282	50360267	1	VN2R1		V2R1	2736
ENSOCUG00000027597	2.46322	-3.96075	1.75273	-2.25976	0.0238361	NA	ENSOCUG00000027597.2	Oryctolagus cuniculus vomeronasal 1 receptor oryCunV1R1564 (ORYCUNV1R1564), mRNA. [Source:RefSeq mRNA;Acc:NM_001167251]	GL018747	229843	270837	-1	ORYCUNV1R1564			903
ENSOCUG00000037337	33.9417	-0.975483	0.445383	-2.19021	0.0285089	0.375071	ENSOCUG00000037337.1	Oryctolagus cuniculus vomeronasal 1 receptor oryCunV1R1651 (ORYCUNV1R1651), mRNA. [Source:RefSeq mRNA;Acc:NM_001167332]	GL018814	544572	545519	-1	ORYCUNV1R1521			948
ENSOCUG00000031488	12.1579	-1.57874	0.731306	-2.1588	0.0308661	0.391563	ENSOCUG00000031488.1	Oryctolagus cuniculus vomeronasal 1 receptor oryCunV1R1546 (ORYCUNV1R1546), mRNA. [Source:RefSeq mRNA;Acc:NM_001167345]	GL018792	1089571	1090476	1	ORYCUNV1R1546			906
ENSOCUG00000038257	21.6801	-1.06441	0.504508	-2.10981	0.0348751	0.413954	ENSOCUG00000038257.1	Oryctolagus cuniculus vomeronasal 1 receptor oryCunV1R1639 (ORYCUNV1R1639), mRNA. [Source:RefSeq mRNA;Acc:NM_001167323]	GL018763	894081	895004	1	ORYCUNV1R1639			924
ENSOCUG00000023223	14.7492	-1.23519	0.586143	-2.10732	0.0350896	0.414042	ENSOCUG00000023223.2	Vomeronasal type-2 receptor 116; AltName: Full=Vomeronasal type-2 receptor P5; Flags: Precursor	GL018925	371663	384103	-1	ENSOCUG00000023223		V2116	2571
ENSOCUG00000023916	10.1803	-1.73931	0.830384	-2.09459	0.0362077	0.414774	ENSOCUG00000023916.2	Oryctolagus cuniculus vomeronasal 1 receptor oryCunV1R1555 (ORYCUNV1R1555), mRNA. [Source:RefSeq mRNA;Acc:NM_001167242]	GL018913	90598	91524	1	ORYCUNV1R1555			927
ENSOCUG00000026082	18.1938	-1.35405	0.668288	-2.02615	0.0427496	0.445036	ENSOCUG00000026082.2	Vomeronasal type-2 receptor 116; AltName: Full=Vomeronasal type-2 receptor P5; Flags: Precursor	GL018970	20532	31741	-1	ENSOCUG00000026082		V2116	2388
ENSOCUG00000022176	4.36092	-2.41064	1.21925	-1.97715	0.0480243	NA	ENSOCUG00000022176.1	Oryctolagus cuniculus vomeronasal 1 receptor oryCunV1R1565 (ORYCUNV1R1565), mRNA. [Source:RefSeq mRNA;Acc:NM_001167252]	GL018747	187213	188115	1	ORYCUNV1R1565	ORYCUNV1R1565		903

## Sheet: CF vs CM_adult VR
Row.names	baseMean	log2FoldChange	lfcSE	stat	pvalue	padj	Gene.stable.ID.version	Gene.description	Chromosome.scaffold.name	Gene.start..bp.	Gene.end..bp.	Strand	Gene.name	UniProtKB.Gene.Name.symbol	HGNC.symbol	Transcript.length..longest.				vomeronasal receptors type 1
ENSOCUG00000030178	44.0748	-0.982889	0.428682	-2.29282	0.0218587	0.734154	ENSOCUG00000030178.1	Oryctolagus cuniculus vomeronasal 1 receptor oryCunV1R1652 (ORYCUNV1R1652), mRNA. [Source:RefSeq mRNA;Acc:NM_001167333]	GL018763	737354	738295	-1	ORYCUNV1R1652			942				up regulated in males
