# Supplementary material for: Sex separation unveils the functional plasticity of the vomeronasal organ in rabbits
Source: Front Mol Neurosci. 2022 Oct 21;15:1034254. doi: 10.3389/fnmol.2022.1034254 (PMC9634631; doi:10.3389/fnmol.2022.1034254)
Supplement: Supplementary file 7 [file Table_6.XLSX]

## Sheet: SF vs CF_juvenile VR
Row.names	baseMean	log2FoldChange	lfcSE	stat	pvalue	padj	Gene.stable.ID.version	Gene.description	Chromosome.scaffold.name	Gene.start..bp.	Gene.end..bp.	Strand	Gene.name	UniProtKB.Gene.Name.symbol	HGNC.symbol	Transcript.length..longest.			p value < 0.01
ENSOCUG00000026847	138.983	-0.972817	0.276833	-3.51409	0.000441263	0.029873	ENSOCUG00000026847.2	Vomeronasal type-2 receptor 116; AltName: Full=Vomeronasal type-2 receptor P5; Flags: Precursor	GL018811	256293	263645	-1	VN2R116		V2116	2403			up-regulated in sex-separated animals
ENSOCUG00000021857	108.991	-1.36038	0.405758	-3.35269	0.000800289	0.0446815	ENSOCUG00000021857.2	Vomeronasal type-2 receptor 116; AltName: Full=Vomeronasal type-2 receptor P5; Flags: Precursor	GL018903	506450	517817	1	ENSOCUG00000021857		V2116	2535			vomeronasal receptors type 1
ENSOCUG00000036778	34.1974	-1.62697	0.508517	-3.19943	0.00137697	0.0626664	ENSOCUG00000036778.1	Oryctolagus cuniculus vomeronasal 1 receptor oryCunV1R1594 (ORYCUNV1R1594), mRNA. [Source:RefSeq mRNA;Acc:NM_001167281]	GL018916	152033	152950	1	ORYCUNV1R1594			918			vomeronasal receptors type 2
ENSOCUG00000023223	70.756	-1.15966	0.368902	-3.14356	0.00166907	0.0701271	ENSOCUG00000023223.2	Vomeronasal type-2 receptor 116; AltName: Full=Vomeronasal type-2 receptor P5; Flags: Precursor	GL018925	371663	384103	-1	ENSOCUG00000023223		V2116	2571
ENSOCUG00000025636	331.413	-0.947646	0.306044	-3.09644	0.00195861	0.0766412	ENSOCUG00000025636.3	Vomeronasal type-2 receptor 116; AltName: Full=Vomeronasal type-2 receptor P5; Flags: Precursor	GL019008	224430	235045	-1	VN2R116		V2116	2586
ENSOCUG00000025996	208.165	-1.08042	0.364314	-2.96564	0.00302055	0.0987598	ENSOCUG00000025996.2	Vomeronasal type-2 receptor 116; AltName: Full=Vomeronasal type-2 receptor P5; Flags: Precursor	GL019008	283880	295856	-1	VN2R116		V2116	2607
ENSOCUG00000002317	302.776	-0.83246	0.302132	-2.75528	0.00586416	0.148339	ENSOCUG00000002317.3	Vomeronasal type-2 receptor 1; AltName: Full=Putative pheromone receptor V2R1; AltName: Full=V2Rx; Flags: Precursor	14	50282671	50331131	1	ENSOCUG00000002317		V2R1	2739
ENSOCUG00000022413	62.0294	-0.926129	0.337345	-2.74535	0.00604468	0.151574	ENSOCUG00000022413.2	Vomeronasal type-2 receptor 26; AltName: Full=Putative pheromone receptor V2R1b; AltName: Full=Vomeronasal type-2 receptor 1b; Flags: Precursor	GL018763	1142755	1157237	-1	ENSOCUG00000022413		V2R26	2412
ENSOCUG00000021793	217.363	-0.945718	0.346315	-2.7308	0.00631807	0.155676	ENSOCUG00000021793.2	Vomeronasal type-2 receptor 116; AltName: Full=Vomeronasal type-2 receptor P5; Flags: Precursor	GL019149	1627	74338	-1	VN2R116		V2116	2752
ENSOCUG00000034545	59.295	-0.980434	0.382659	-2.56216	0.0104024	0.206673	ENSOCUG00000034545.1	Vomeronasal type-2 receptor 116; AltName: Full=Vomeronasal type-2 receptor P5; Flags: Precursor	GL018925	298925	304340	-1			V2116	830
ENSOCUG00000025184	188.305	-1.01537	0.401764	-2.52729	0.0114946	0.21793	ENSOCUG00000025184.3	Vomeronasal type-2 receptor 116; AltName: Full=Vomeronasal type-2 receptor P5; Flags: Precursor	GL018811	164497	223895	1	ENSOCUG00000025184		V2116	4151
ENSOCUG00000024001	12.7275	-1.90115	0.76062	-2.49948	0.0124377	0.230428	ENSOCUG00000024001.2	vomeronasal 1 receptor oryCunV1R1660 [Source:NCBI gene;Acc:100311273]	GL018881	233826	234740	-1	ORYCUNV1R1660			915
ENSOCUG00000021788	66.0857	-1.20009	0.48708	-2.46384	0.0137456	0.23875	ENSOCUG00000021788.2	Vomeronasal type-2 receptor 116; AltName: Full=Vomeronasal type-2 receptor P5; Flags: Precursor	GL019473	8897	19967	1	ENSOCUG00000021788		V2116	2310
ENSOCUG00000035485	14.633	-1.57136	0.643634	-2.44138	0.0146313	0.246013	ENSOCUG00000035485.1	Oryctolagus cuniculus vomeronasal 1 receptor oryCunV1R1525 (ORYCUNV1R1525), mRNA. [Source:RefSeq mRNA;Acc:NM_001167214]	9	9183758	9184708	-1	ORYCUNV1R1525			951
ENSOCUG00000035671	21.6044	-1.30409	0.537407	-2.42663	0.0152399	0.252521	ENSOCUG00000035671.1	vomeronasal 1 receptor oryCunV1R1638 [Source:NCBI gene;Acc:100311102]	9	9657334	9658284	1	ORYCUNV1R1638			951
ENSOCUG00000023906	186.825	-0.843505	0.35933	-2.34744	0.0189029	0.283295	ENSOCUG00000023906.2	Vomeronasal type-2 receptor 116; AltName: Full=Vomeronasal type-2 receptor P5; Flags: Precursor	GL018767	1268870	1280352	-1	VN2R116		V2116	2602
ENSOCUG00000002314	582.632	-0.464397	0.202143	-2.29737	0.0215976	0.304298	ENSOCUG00000002314.3	Vomeronasal type-2 receptor 1; AltName: Full=Putative pheromone receptor V2R1; AltName: Full=V2Rx; Flags: Precursor	14	50343282	50360267	1	VN2R1		V2R1	2736
ENSOCUG00000021588	169.689	-0.876114	0.388004	-2.258	0.0239456	0.320358	ENSOCUG00000021588.2	Vomeronasal type-2 receptor 116; AltName: Full=Vomeronasal type-2 receptor P5; Flags: Precursor	18	4125637	4138074	-1	VN2R116		V2116	2292
ENSOCUG00000026082	77.3735	-0.927576	0.411848	-2.25223	0.0243077	0.322095	ENSOCUG00000026082.2	Vomeronasal type-2 receptor 116; AltName: Full=Vomeronasal type-2 receptor P5; Flags: Precursor	GL018970	20532	31741	-1	ENSOCUG00000026082		V2116	2388
ENSOCUG00000025789	65.5174	-1.11563	0.50743	-2.19858	0.0279077	0.342832	ENSOCUG00000025789.2	Vomeronasal type-2 receptor 116; AltName: Full=Vomeronasal type-2 receptor P5; Flags: Precursor	AAGW02082355	452	12054	-1	ENSOCUG00000025789		V2116	2388
ENSOCUG00000024608	72.9459	-0.874653	0.408433	-2.14148	0.0322351	0.366708	ENSOCUG00000024608.2	Vomeronasal type-2 receptor 116; AltName: Full=Vomeronasal type-2 receptor P5; Flags: Precursor	AAGW02079242	76974	88124	-1	ENSOCUG00000024608		V2116	2358
ENSOCUG00000034524	9.1108	-1.74111	0.848838	-2.05117	0.0402505	0.402505	ENSOCUG00000034524.1	Oryctolagus cuniculus vomeronasal 1 receptor oryCunV1R1544 (ORYCUNV1R1544), mRNA. [Source:RefSeq mRNA;Acc:NM_001167233]	GL018916	119323	120312	-1	ORYCUNV1R1544			990
ENSOCUG00000025928	53.0628	-0.963066	0.472151	-2.03974	0.0413762	0.406967	ENSOCUG00000025928.2	Vomeronasal type-2 receptor 116; AltName: Full=Vomeronasal type-2 receptor P5; Flags: Precursor	AAGW02080980	14484	25512	-1	ENSOCUG00000025928		V2116	2268
ENSOCUG00000022969	229.959	-0.951098	0.475612	-1.99974	0.0455288	0.419926	ENSOCUG00000022969.2	Vomeronasal type-2 receptor 116; AltName: Full=Vomeronasal type-2 receptor P5; Flags: Precursor	GL019008	88179	99555	-1	VN2R116		V2116	2559
ENSOCUG00000023258	53.8315	-0.921544	0.463504	-1.98821	0.0467885	0.424672	ENSOCUG00000023258.2	Vomeronasal type-2 receptor 116; AltName: Full=Vomeronasal type-2 receptor P5; Flags: Precursor	GL018767	68301	94224	-1	ENSOCUG00000023258		V2116	2307
ENSOCUG00000027649	44.2625	-0.864507	0.437609	-1.97552	0.0482088	0.431382	ENSOCUG00000027649.2	Vomeronasal type-2 receptor 116; AltName: Full=Vomeronasal type-2 receptor P5; Flags: Precursor	GL019056	32552	43721	1	ENSOCUG00000027649		V2116	2610
ENSOCUG00000037825	1.98019	-4.4324	2.17003	-2.04255	0.0410971	NA	ENSOCUG00000037825.1	Oryctolagus cuniculus vomeronasal 1 receptor oryCunV1R1593 (ORYCUNV1R1593), mRNA. [Source:RefSeq mRNA;Acc:NM_001167280]	9	8973959	8974921	1	ORYCUNV1R1593			963

## Sheet: SM vs CM_juvenile VR
Row.names	baseMean	log2FoldChange	lfcSE	stat	pvalue	padj	Gene.stable.ID.version	Gene.description	Chromosome.scaffold.name	Gene.start..bp.	Gene.end..bp.	Strand	Gene.name	UniProtKB.Gene.Name.symbol	HGNC.symbol	Transcript.length..longest.			up-regulated in sex-separated animals
ENSOCUG00000002314	398.646	-0.978413	0.382142	-2.56034	0.010457	0.999953	ENSOCUG00000002314.3	Vomeronasal type-2 receptor 1; AltName: Full=Putative pheromone receptor V2R1; AltName: Full=V2Rx; Flags: Precursor	14	50343282	50360267	1	VN2R1		V2R1	2736			vomeronasal receptors type 1
ENSOCUG00000026034	11.2334	-2.04397	0.849172	-2.40701	0.0160837	0.999953	ENSOCUG00000026034.2	Oryctolagus cuniculus vomeronasal 1 receptor oryCunV1R1617 (ORYCUNV1R1617), mRNA. [Source:RefSeq mRNA;Acc:NM_001167304]	GL018916	209477	210394	1	ORYCUNV1R1617			918			vomeronasal receptors type 2
ENSOCUG00000025184	119.845	-0.749445	0.312608	-2.39739	0.0165121	0.999953	ENSOCUG00000025184.3	Vomeronasal type-2 receptor 116; AltName: Full=Vomeronasal type-2 receptor P5; Flags: Precursor	GL018811	164497	223895	1	ENSOCUG00000025184		V2116	4151
ENSOCUG00000023660	55.462	-1.1226	0.475991	-2.35845	0.0183516	0.999953	ENSOCUG00000023660.2	Vomeronasal type-2 receptor 116; AltName: Full=Vomeronasal type-2 receptor P5; Flags: Precursor	GL019020	235828	244799	-1	ENSOCUG00000023660		V2116	2367
ENSOCUG00000038491	23.5935	-1.52529	0.668658	-2.28112	0.0225416	0.999953	ENSOCUG00000038491.1	Oryctolagus cuniculus vomeronasal 1 receptor oryCunV1R1637 (ORYCUNV1R1637), mRNA. [Source:RefSeq mRNA;Acc:NM_001167349]	GL018792	651276	652193	1	ORYCUNV1R1637			918
ENSOCUG00000030592	11.4223	-1.98497	0.880613	-2.25407	0.0241915	0.999953	ENSOCUG00000030592.1	vomeronasal 1 receptor oryCunV1R1595 [Source:NCBI gene;Acc:100311062]	GL018885	320607	321515	1	ORYCUNV1R1595			909
ENSOCUG00000024001	9.69533	-1.8929	0.860916	-2.19871	0.0278989	0.999953	ENSOCUG00000024001.2	vomeronasal 1 receptor oryCunV1R1660 [Source:NCBI gene;Acc:100311273]	GL018881	233826	234740	-1	ORYCUNV1R1660			915
ENSOCUG00000002317	205.767	-0.619833	0.290944	-2.13042	0.0331373	0.999953	ENSOCUG00000002317.3	Vomeronasal type-2 receptor 1; AltName: Full=Putative pheromone receptor V2R1; AltName: Full=V2Rx; Flags: Precursor	14	50282671	50331131	1	ENSOCUG00000002317		V2R1	2739
ENSOCUG00000001134	61.8406	-0.784111	0.376736	-2.08133	0.0374039	0.999953	ENSOCUG00000001134.2	vomeronasal 1 receptor oryCunV1R1599 [Source:NCBI gene;Acc:100311066]	GL018792	522320	523258	1	ORYCUNV1R1599	ORYCUNV1R1599		939
ENSOCUG00000024482	11.4362	-1.68163	0.838363	-2.00585	0.0448727	0.999953	ENSOCUG00000024482.2	Vomeronasal type-2 receptor 116; AltName: Full=Vomeronasal type-2 receptor P5; Flags: Precursor	GL019099	12688	25272	-1	ENSOCUG00000024482		V2116	2292

## Sheet: SF vs CF_adult VR
Row.names	baseMean	log2FoldChange	lfcSE	stat	pvalue	padj	Gene.stable.ID.version	Gene.description	Chromosome.scaffold.name	Gene.start..bp.	Gene.end..bp.	Strand	Gene.name	UniProtKB.Gene.Name.symbol	HGNC.symbol	Transcript.length..longest.			p value < 0.01
ENSOCUG00000002314	123.296	1.10977	0.3532	3.14203	0.0016778	0.0765417	ENSOCUG00000002314.3	Vomeronasal type-2 receptor 1; AltName: Full=Putative pheromone receptor V2R1; AltName: Full=V2Rx; Flags: Precursor	14	50343282	50360267	1	VN2R1		V2R1	2736			up-regulated in sex-separated animals
ENSOCUG00000031796	9.09959	2.08823	0.756448	2.76058	0.00576996	NA	ENSOCUG00000031796.1	vomeronasal 1 receptor oryCunV1R1642 [Source:NCBI gene;Acc:100311106]	GL018792	977346	978295	1	ORYCUNV1R1642			948			vomeronasal receptors type 1
ENSOCUG00000022714	3.21597	4.16081	1.59519	2.60834	0.00909827	NA	ENSOCUG00000022714.2	Vomeronasal type-2 receptor 116; AltName: Full=Vomeronasal type-2 receptor P5; Flags: Precursor	GL019099	102241	113434	-1	ENSOCUG00000022714		V2116	2322			vomeronasal receptors type 2
ENSOCUG00000027252	46.524	0.994839	0.387899	2.56468	0.010327	0.193506	ENSOCUG00000027252.2	Vomeronasal type-2 receptor 116; AltName: Full=Vomeronasal type-2 receptor P5; Flags: Precursor	GL019141	138093	151892	-1	VN2R116		V2116	2574
ENSOCUG00000024001	14.2796	-1.90601	0.766102	-2.48794	0.0128486	0.213868	ENSOCUG00000024001.2	vomeronasal 1 receptor oryCunV1R1660 [Source:NCBI gene;Acc:100311273]	GL018881	233826	234740	-1	ORYCUNV1R1660			915
ENSOCUG00000021382	6.82659	1.96356	0.846013	2.32096	0.0202891	NA	ENSOCUG00000021382.2	Oryctolagus cuniculus vomeronasal 1 receptor oryCunV1R1570 (ORYCUNV1R1570), mRNA. [Source:RefSeq mRNA;Acc:NM_001167257]	GL018792	971124	972047	1	ORYCUNV1R1535			924
ENSOCUG00000026110	8.28297	2.27271	1.00208	2.26798	0.0233304	NA	ENSOCUG00000026110.2	Vomeronasal type-2 receptor 116; AltName: Full=Vomeronasal type-2 receptor P5; Flags: Precursor	GL018760	414422	422494	-1	ENSOCUG00000026110		V2116	2418
ENSOCUG00000038257	25.1241	1.07407	0.477128	2.25112	0.024378	0.278989	ENSOCUG00000038257.1	Oryctolagus cuniculus vomeronasal 1 receptor oryCunV1R1639 (ORYCUNV1R1639), mRNA. [Source:RefSeq mRNA;Acc:NM_001167323]	GL018763	894081	895004	1	ORYCUNV1R1639			924
ENSOCUG00000031488	13.3462	1.48423	0.708651	2.09444	0.0362204	0.328452	ENSOCUG00000031488.1	Oryctolagus cuniculus vomeronasal 1 receptor oryCunV1R1546 (ORYCUNV1R1546), mRNA. [Source:RefSeq mRNA;Acc:NM_001167345]	GL018792	1089571	1090476	1	ORYCUNV1R1546			906
ENSOCUG00000022176	4.48072	2.1928	1.05242	2.08357	0.0371989	NA	ENSOCUG00000022176.1	Oryctolagus cuniculus vomeronasal 1 receptor oryCunV1R1565 (ORYCUNV1R1565), mRNA. [Source:RefSeq mRNA;Acc:NM_001167252]	GL018747	187213	188115	1	ORYCUNV1R1565	ORYCUNV1R1565		903
ENSOCUG00000010398	3.90427	2.32606	1.15082	2.02122	0.0432565	NA	ENSOCUG00000010398.3	Oryctolagus cuniculus vomeronasal 1 receptor oryCunV1R1536 (ORYCUNV1R1536), mRNA. [Source:RefSeq mRNA;Acc:NM_001167225]	GL018916	16327	18586	1	ORYCUNV1R1536			924
ENSOCUG00000024725	7.43957	1.59737	0.813899	1.96262	0.0496904	NA	ENSOCUG00000024725.2	Oryctolagus cuniculus vomeronasal 1 receptor oryCunV1R1647 (ORYCUNV1R1647), mRNA. [Source:RefSeq mRNA;Acc:NM_001167330]	GL019662	17730	18656	-1	ORYCUNV1R1647			927

## Sheet: SM vs CM_adult VR
Row.names	baseMean	log2FoldChange	lfcSE	stat	pvalue	padj	Gene.stable.ID.version	Gene.description	Chromosome.scaffold.name	Gene.start..bp.	Gene.end..bp.	Strand	Gene.name	UniProtKB.Gene.Name.symbol	HGNC.symbol	Transcript.length..longest.			p value < 0.01
ENSOCUG00000026360	47.339	1.88614	0.596455	3.16225	0.00156554	0.0541591	ENSOCUG00000026360.2	Vomeronasal type-2 receptor 116; AltName: Full=Vomeronasal type-2 receptor P5; Flags: Precursor	GL018903	60391	68235	-1	ENSOCUG00000026360		V2116	2355			up-regulated in sex-separated animals
ENSOCUG00000030178	35.6461	1.29333	0.445747	2.90149	0.00371389	0.0936653	ENSOCUG00000030178.1	Oryctolagus cuniculus vomeronasal 1 receptor oryCunV1R1652 (ORYCUNV1R1652), mRNA. [Source:RefSeq mRNA;Acc:NM_001167333]	GL018763	737354	738295	-1	ORYCUNV1R1652			942			vomeronasal receptors type 1
ENSOCUG00000026621	33.1487	1.23731	0.506329	2.44369	0.0145378	0.199441	ENSOCUG00000026621.2	Vomeronasal type-2 receptor 116; AltName: Full=Vomeronasal type-2 receptor P5; Flags: Precursor	GL018925	226044	234262	-1	ENSOCUG00000026621		V2116	2552			vomeronasal receptors type 2
ENSOCUG00000036778	12.2178	1.80293	0.823057	2.19053	0.0284857	NA	ENSOCUG00000036778.1	Oryctolagus cuniculus vomeronasal 1 receptor oryCunV1R1594 (ORYCUNV1R1594), mRNA. [Source:RefSeq mRNA;Acc:NM_001167281]	GL018916	152033	152950	1	ORYCUNV1R1594			918
ENSOCUG00000024215	161.803	1.01279	0.47703	2.12311	0.0337445	0.303252	ENSOCUG00000024215.3	Vomeronasal type-2 receptor 116; AltName: Full=Vomeronasal type-2 receptor P5; Flags: Precursor	AAGW02078982	57470	72245	-1	VN2R116		V2116	2589
ENSOCUG00000039505	3.62365	3.08802	1.48136	2.08458	0.0371072	NA	ENSOCUG00000039505.1	Oryctolagus cuniculus vomeronasal 1 receptor oryCunV1R1584 (ORYCUNV1R1584), mRNA. [Source:RefSeq mRNA;Acc:NM_001167271]	GL018861	460001	460918	1	ORYCUNV1R1584			918
ENSOCUG00000020980	9.25641	2.18631	1.04951	2.08317	0.0372355	NA	ENSOCUG00000020980.2	Vomeronasal type-2 receptor 116; AltName: Full=Vomeronasal type-2 receptor P5; Flags: Precursor	GL019525	37026	45664	-1	ENSOCUG00000020980		V2116	1788
ENSOCUG00000021788	21.1051	1.61957	0.813164	1.99169	0.0464056	0.354078	ENSOCUG00000021788.2	Vomeronasal type-2 receptor 116; AltName: Full=Vomeronasal type-2 receptor P5; Flags: Precursor	GL019473	8897	19967	1	ENSOCUG00000021788		V2116	2310
