# Supplementary material for: Sex separation unveils the functional plasticity of the vomeronasal organ in rabbits
Source: Front Mol Neurosci. 2022 Oct 21;15:1034254. doi: 10.3389/fnmol.2022.1034254 (PMC9634631; doi:10.3389/fnmol.2022.1034254)
Supplement: Supplementary file 8 [file Table_7.xlsx]

## Sheet: A_SF vs SM juvenile 
ontology	node_id	node_name	raw_p_underrep	raw_p_overrep	FWER_underrep	FWER_overrep	DE
cellular_component	GO:0005622	intracellular anatomical structure	0.0150655	0.996141	0.088	1	ARMC12,CYP2G1,ADT2,CRABP2,RASD1,PPP1R3C,RPL15,NMRL1,GDI2,NFIX
cellular_component	GO:0043229	intracellular organelle	0.0136589	0.996351	0.069	1	ARMC12,CYP2G1,ADT2,CRABP2,RASD1,RPL15,NMRL1,NFIX
cellular_component	GO:0043226	organelle	0.00789358	0.998081	0.038	1	ARMC12,CYP2G1,ADT2,CRABP2,RASD1,RPL15,NMRL1,NFIX

## Sheet: B_SF vs SM adult
ontology	node_id	node_name	raw_p_underrep	raw_p_overrep	FWER_underrep	FWER_overrep	DE
cellular_component	GO:0019814	immunoglobulin complex	1	4.13457e-26	1	0	KV10,IGL,IGK,KX858713,IGK,KV01,JCHAIN,IGL,KV14,LV39,KV13,KV12,KVD43,KV06,KV10,LV325,KV12,IGHA
biological_process	GO:0006955	immune response	1	3.26564e-18	1	0	TLR2,LIRA6,PLA2G2A,PRF1,CASP4,HLA-DPB1,TGFB3,BPIFB3,VSIR,KV10,C5AR1,ISG20,ABC3A,IGL,IGK,KX858713,IGK,LV545,KV01,JCHAIN,IGL,ICAM1,KV14,LV39,KV13,KV12,KVD43,KV06,WFD21,KV10,LV325,KV12,IGHA
biological_process	GO:0002376	immune system process	1	4.49793e-14	1	0	PSMB8,TLR2,LIRA6,PLA2G2A,PRF1,CASP4,HLA-DPB1,TGFB3,BPIFB3,VSIR,KV10,C5AR1,ISG20,ABC3A,IGL,IGK,KX858713,IGK,LV545,KV01,JCHAIN,IGL,ICAM1,SELPL,KV14,LV39,KV13,KV12,KVD43,KV06,WFD21,KV10,LV325,KV12,IGHA
cellular_component	GO:0005576	extracellular region	1	7.28345e-12	1	0	PKDCC,APOL3,PLA2G2A,PRF1,TFF1,TGFB3,CCK,LCN2,KV10,IGL,IGK,KX858713,IGK,CH1,LV545,LCN1,CHI3L1,KV01,JCHAIN,IGL,ICAM1,KV14,LV39,KV13,KVD43,KV06,WFD21,LV325,IGHA
cellular_component	GO:0005615	extracellular space	1	1.01977e-10	1	0	TGFB3,KV10,IGL,IGK,KX858713,IGK,LV545,CHI3L1,KV01,JCHAIN,IGL,ICAM1,KV14,LV39,KV13,KVD43,KV06,LV325,IGHA
biological_process	GO:0050896	response to stimulus	1	3.7761e-10	1	0	GPR39,EMILIN2,TLR2,PSCA,LIRA6,S100P,SCAMP5,PLA2G2A,PRF1,CASP4,HLA-DPB1,TGFB3,SLC18A2,RHOU,RPE65,TNFRSF1B,DUOXA2,BPIFB3,CCK,PIM2,CITED4,VSIR,PLXNB3,RNF152,P2RX1,KV10,C5AR1,SLC1A1,ISG20,ABC3A,IGL,IGK,KX858713,IGK,LV545,FER1L6,AKR1B10,CHI3L1,KV01,JCHAIN,IGL,ICAM1,SELPL,KV14,LV39,KV13,KV12,KVD43,KV06,WFD21,KV10,LV325,KV12,IGHA
biological_process	GO:0002250	adaptive immune response	1	7.33209e-07	1	0.001	PRF1,HLA-DPB1,JCHAIN,ICAM1,LV39,KV12,KV10,LV325,KV12,IGHA
molecular_function	GO:0003823	antigen binding	1	1.34081e-06	1	0.001	KV10,KV13,KV10,LV325,IGHA
biological_process	GO:0044419	biological process involved in interspecies interaction between organisms	0.999988	5.21927e-05	1	0.061	NECTIN4,TLR2,PLA2G2A,PRF1,CASP4,BPIFB3,PIM2,C5AR1,ISG20,ABC3A,FER1L6,JCHAIN,ICAM1,WFD21,IGHA
biological_process	GO:0006952	defense response	0.999983	6.87549e-05	1	0.075	TLR2,PLA2G2A,PRF1,CASP4,TNFRSF1B,DUOXA2,BPIFB3,P2RX1,C5AR1,SLC1A1,ISG20,ABC3A,CHI3L1,JCHAIN,IGHA
biological_process	GO:0050830	defense response to Gram-positive bacterium	0.999997	8.02788e-05	1	0.084	TLR2,PLA2G2A,CASP4,C5AR1
molecular_function	GO:0003677	DNA binding	0.0100424	0.998771	0.081	1	JCHAIN
biological_process	GO:0031323	regulation of cellular metabolic process	0.00289193	0.998927	0.092	1	TLR2,TGFB3,DUOXA2,CITED4,VSIR,RNF152,P2RX1,C5AR1,SLC1A1,CHI3L1
cellular_component	GO:0005829	cytosol	0.00420521	0.999062	0.056	1	CDO1,PRF1,DUOXA2
cellular_component	GO:0005654	nucleoplasm	0.0040906	0.99909	0.052	1	S100P,PROB1,ISG20
biological_process	GO:0006351	transcription, DNA-templated	0.002358	0.99942	0.083	1	TLR2,TGFB3,CITED4,C5AR1
biological_process	GO:0097659	nucleic acid-templated transcription	0.00232864	0.999428	0.082	1	TLR2,TGFB3,CITED4,C5AR1
biological_process	GO:0032774	RNA biosynthetic process	0.00215965	0.999473	0.07	1	TLR2,TGFB3,CITED4,C5AR1
cellular_component	GO:0005737	cytoplasm	0.00112975	0.99953	0.01	1	CDO1,PSMB8,PKDCC,TLR2,SCAMP5,ADT2,PRF1,HLA-DPB1,NCCRP1,SLC18A2,STEAP3,RPE65,DUOXA2,RNF152,C5AR1,SLC1A1,ABC3A,AOX2,ENSOCUG00000026830,COX8B,CHI3L1,NDUB1
biological_process	GO:0016043	cellular component organization	0.000897217	0.999708	0.028	1	SCAMP5,PRF1,TGFB3,PLXNB3,C5AR1,SLC1A1,JCHAIN,ICAM1,IGHA
biological_process	GO:0006355	regulation of transcription, DNA-templated	0.000987754	0.99981	0.031	1	TLR2,TGFB3,CITED4
biological_process	GO:1903506	regulation of nucleic acid-templated transcription	0.000974512	0.999813	0.031	1	TLR2,TGFB3,CITED4
biological_process	GO:2001141	regulation of RNA biosynthetic process	0.000961439	0.999816	0.031	1	TLR2,TGFB3,CITED4
cellular_component	GO:0031981	nuclear lumen	0.000816938	0.999847	0.008	1	S100P,PROB1,ISG20
biological_process	GO:0071840	cellular component organization or biogenesis	0.000388451	0.999881	0.011	1	SCAMP5,PRF1,TGFB3,PLXNB3,C5AR1,SLC1A1,JCHAIN,ICAM1,IGHA
biological_process	GO:0031326	regulation of cellular biosynthetic process	0.000529266	0.999887	0.018	1	TLR2,TGFB3,DUOXA2,CITED4
biological_process	GO:0016070	RNA metabolic process	0.000422167	0.999891	0.016	1	TLR2,TGFB3,CITED4,C5AR1,ISG20,ABC3A
biological_process	GO:0034654	nucleobase-containing compound biosynthetic process	0.000501512	0.999893	0.017	1	TLR2,TGFB3,CITED4,C5AR1
biological_process	GO:0009889	regulation of biosynthetic process	0.000414936	0.999913	0.015	1	TLR2,TGFB3,DUOXA2,CITED4
biological_process	GO:0019438	aromatic compound biosynthetic process	0.000387639	0.999919	0.011	1	TLR2,TGFB3,CITED4,C5AR1
biological_process	GO:0018130	heterocycle biosynthetic process	0.00037721	0.999922	0.011	1	TLR2,TGFB3,CITED4,C5AR1
biological_process	GO:0006725	cellular aromatic compound metabolic process	0.000261642	0.999922	0.008	1	TLR2,TGFB3,DUOXA2,CITED4,C5AR1,SLC1A1,ISG20,ABC3A,AKR1B10
biological_process	GO:0051252	regulation of RNA metabolic process	0.000421721	0.999925	0.016	1	TLR2,TGFB3,CITED4
biological_process	GO:0044249	cellular biosynthetic process	0.000224018	0.999934	0.007	1	CDO1,TLR2,TGFB3,RPE65,DUOXA2,CITED4,P2RX1,C5AR1,SLC1A1
molecular_function	GO:0003676	nucleic acid binding	0.000433264	0.999942	0.006	1	ISG20,JCHAIN
biological_process	GO:0043170	macromolecule metabolic process	0.000152979	0.999943	0.006	1	PSMB8,PKDCC,TLR2,APOL3,LIRA6,PPM1J,SCAMP5,CASP4,TGFB3,DUOXA2,PIM2,CITED4,VSIR,RNF152,P2RX1,C5AR1,SLC1A1,ISG20,ABC3A,ENSOCUG00000026830,CHI3L1,WFD21
biological_process	GO:1901362	organic cyclic compound biosynthetic process	0.000275048	0.999944	0.008	1	TLR2,TGFB3,CITED4,C5AR1
biological_process	GO:1901360	organic cyclic compound metabolic process	0.000159333	0.999954	0.007	1	TLR2,TGFB3,DUOXA2,CITED4,C5AR1,SLC1A1,ISG20,ABC3A,AKR1B10
biological_process	GO:0044271	cellular nitrogen compound biosynthetic process	0.000172987	0.999958	0.007	1	TLR2,TGFB3,CITED4,P2RX1,C5AR1,SLC1A1
biological_process	GO:0009058	biosynthetic process	0.000134075	0.999962	0.006	1	CDO1,TLR2,TGFB3,RPE65,DUOXA2,CITED4,P2RX1,C5AR1,SLC1A1
cellular_component	GO:0043232	intracellular non-membrane-bounded organelle	0.000146774	0.999968	0.002	1	HSPB7,SLC18A2,ISG20,ABC3A,MYO1G
cellular_component	GO:0043228	non-membrane-bounded organelle	0.000144541	0.999969	0.002	1	HSPB7,SLC18A2,ISG20,ABC3A,MYO1G
biological_process	GO:2000112	regulation of cellular macromolecule biosynthetic process	0.000177564	0.999971	0.007	1	TLR2,TGFB3,CITED4
biological_process	GO:0019219	regulation of nucleobase-containing compound metabolic process	0.000162844	0.999973	0.007	1	TLR2,TGFB3,CITED4
biological_process	GO:0010556	regulation of macromolecule biosynthetic process	0.000155934	0.999975	0.006	1	TLR2,TGFB3,CITED4
biological_process	GO:0006807	nitrogen compound metabolic process	6.63234e-05	0.999976	0.003	1	CDO1,PSMB8,PKDCC,TLR2,APOL3,PPM1J,CASP4,TGFB3,DUOXA2,PIM2,CITED4,VSIR,RNF152,P2RX1,C5AR1,SLC1A1,ISG20,ABC3A,AKR1B10,ENSOCUG00000026830,CHI3L1,WFD21
biological_process	GO:0010467	gene expression	8.36234e-05	0.999977	0.003	1	TLR2,LIRA6,SCAMP5,TGFB3,DUOXA2,CITED4,VSIR,C5AR1,CHI3L1
biological_process	GO:0008152	metabolic process	5.79794e-05	0.999979	0.001	1	CDO1,PSMB8,PKDCC,TLR2,APOL3,LIRA6,PPM1J,SCAMP5,PLA2G2A,CASP4,TGFB3,RPE65,DUOXA2,PIM2,CITED4,VSIR,PLXNB3,RNF152,P2RX1,C5AR1,SLC1A1,ISG20,ABC3A,AKR1B10,ENSOCUG00000026830,COX8B,CHI3L1,JCHAIN,WFD21
biological_process	GO:0044260	cellular macromolecule metabolic process	6.22852e-05	0.99998	0.001	1	PSMB8,PKDCC,TLR2,PPM1J,TGFB3,PIM2,CITED4,VSIR,RNF152,P2RX1,C5AR1,SLC1A1,ISG20,ENSOCUG00000026830,CHI3L1
biological_process	GO:0071704	organic substance metabolic process	3.57185e-05	0.999987	0.001	1	CDO1,PSMB8,PKDCC,TLR2,APOL3,LIRA6,PPM1J,SCAMP5,PLA2G2A,CASP4,TGFB3,RPE65,DUOXA2,PIM2,CITED4,VSIR,RNF152,P2RX1,C5AR1,SLC1A1,ISG20,ABC3A,AKR1B10,ENSOCUG00000026830,CHI3L1,WFD21
biological_process	GO:1901576	organic substance biosynthetic process	4.51483e-05	0.999989	0.001	1	CDO1,TLR2,TGFB3,RPE65,CITED4,P2RX1,C5AR1,SLC1A1
biological_process	GO:0090304	nucleic acid metabolic process	4.85659e-05	0.999989	0.001	1	TLR2,TGFB3,CITED4,C5AR1,ISG20,ABC3A
biological_process	GO:0044238	primary metabolic process	2.75452e-05	0.999991	0.001	1	PSMB8,PKDCC,TLR2,APOL3,PPM1J,PLA2G2A,CASP4,TGFB3,RPE65,DUOXA2,PIM2,CITED4,VSIR,RNF152,P2RX1,C5AR1,SLC1A1,ISG20,ABC3A,AKR1B10,ENSOCUG00000026830,CHI3L1,WFD21
biological_process	GO:0044237	cellular metabolic process	1.07555e-05	0.999997	0.001	1	CDO1,PSMB8,PKDCC,TLR2,PPM1J,PLA2G2A,TGFB3,RPE65,DUOXA2,PIM2,CITED4,VSIR,PLXNB3,RNF152,P2RX1,C5AR1,SLC1A1,ISG20,ABC3A,AKR1B10,ENSOCUG00000026830,COX8B,CHI3L1
cellular_component	GO:0031974	membrane-enclosed lumen	1.63775e-05	0.999998	0	1	S100P,PROB1,ISG20
cellular_component	GO:0043233	organelle lumen	1.63775e-05	0.999998	0	1	S100P,PROB1,ISG20
cellular_component	GO:0070013	intracellular organelle lumen	1.63775e-05	0.999998	0	1	S100P,PROB1,ISG20
biological_process	GO:0006139	nucleobase-containing compound metabolic process	8.86528e-06	0.999998	0.001	1	TLR2,TGFB3,CITED4,C5AR1,ISG20,ABC3A
biological_process	GO:0046483	heterocycle metabolic process	5.5899e-06	0.999999	0	1	TLR2,TGFB3,CITED4,C5AR1,ISG20,ABC3A
biological_process	GO:0034641	cellular nitrogen compound metabolic process	3.19061e-06	0.999999	0	1	TLR2,TGFB3,CITED4,P2RX1,C5AR1,SLC1A1,ISG20,ABC3A
cellular_component	GO:0043231	intracellular membrane-bounded organelle	2.18019e-06	0.999999	0	1	PSMB8,PKDCC,TLR2,S100P,SCAMP5,ADT2,PROB1,PRF1,HLA-DPB1,HSPB7,SLC18A2,STEAP3,RPE65,DUOXA2,CITED4,RNF152,C5AR1,SLC1A1,ISG20,COX8B,CHI3L1,NDUB1
biological_process	GO:0034645	cellular macromolecule biosynthetic process	4.0168e-06	0.999999	0	1	TLR2,TGFB3,CITED4,C5AR1
biological_process	GO:0009059	macromolecule biosynthetic process	3.26353e-06	1	0	1	TLR2,TGFB3,CITED4,C5AR1
cellular_component	GO:0043227	membrane-bounded organelle	1.5092e-06	1	0	1	PSMB8,PKDCC,TLR2,S100P,SCAMP5,ADT2,PROB1,PRF1,HLA-DPB1,HSPB7,SLC18A2,STEAP3,RPE65,DUOXA2,CITED4,RNF152,C5AR1,SLC1A1,ISG20,COX8B,CHI3L1,ICAM1,NDUB1,LV325
biological_process	GO:0006996	organelle organization	4.67479e-06	1	0	1	TGFB3
cellular_component	GO:0005634	nucleus	1.20461e-07	1	0	1	PSMB8,S100P,PROB1,HSPB7,CITED4,ISG20
cellular_component	GO:0043226	organelle	3.56956e-09	1	0	1	PSMB8,PKDCC,TLR2,S100P,SCAMP5,ADT2,PROB1,PRF1,HLA-DPB1,HSPB7,SLC18A2,STEAP3,RPE65,DUOXA2,CITED4,RNF152,C5AR1,SLC1A1,ISG20,ABC3A,MYO1G,COX8B,CHI3L1,ICAM1,NDUB1,LV325
cellular_component	GO:0043229	intracellular organelle	1.91185e-09	1	0	1	PSMB8,PKDCC,TLR2,S100P,SCAMP5,ADT2,PROB1,PRF1,HLA-DPB1,HSPB7,SLC18A2,STEAP3,RPE65,DUOXA2,CITED4,RNF152,C5AR1,SLC1A1,ISG20,ABC3A,MYO1G,COX8B,CHI3L1,NDUB1
cellular_component	GO:0005622	intracellular anatomical structure	9.88185e-12	1	0	1	CDO1,PSMB8,PKDCC,TLR2,S100P,SCAMP5,ADT2,PROB1,PRF1,HLA-DPB1,HSPB7,NCCRP1,SLC18A2,STEAP3,RPE65,DUOXA2,CITED4,RNF152,C5AR1,SLC1A1,ISG20,ABC3A,MYO1G,AOX2,ENSOCUG00000026830,COX8B,CHI3L1,NDUB1
biological_process	GO:0009987	cellular process	6.75459e-12	1	0	1	CDO1,GPR39,PSMB8,NECTIN4,EMILIN2,PKDCC,TLR2,PSCA,LIRA6,SLC9A2,PPM1J,S100P,SCAMP5,PLA2G2A,ADT2,PRF1,CASP4,TGFB3,NCCRP1,SLC18A2,GJC3,RHOU,STEAP3,RPE65,TNFRSF1B,DUOXA2,CCK,PIM2,CITED4,VSIR,PLXNB3,RNF152,LCN2,P2RX1,C5AR1,SLC1A1,ISG20,ABC3A,AKR1B10,ENSOCUG00000026830,COX8B,CHI3L1,JCHAIN,ICAM1,SELPL,WFD21,IGHA
cellular_component	GO:0140513	nuclear protein-containing complex	0.0070936	1	0.096	1
biological_process	GO:0006357	regulation of transcription by RNA polymerase II	0.00142618	1	0.048	1
biological_process	GO:0051172	negative regulation of nitrogen compound metabolic process	0.000342541	1	0.009	1
biological_process	GO:0031324	negative regulation of cellular metabolic process	0.000220934	1	0.007	1

## Sheet: C_CF vs CM  adult
ontology	node_id	node_name	raw_p_underrep	raw_p_overrep	FWER_underrep	FWER_overrep	DE
cellular_component	GO:0005576	extracellular region	1	2.34136e-08	1	0	C1QTNF1,PDGFRL,LUM,NBL1,FMOD,COL8A2,FBLN1,CCK,SFRP2,LGALS1,CH1,PCOLCE,KVD43,KVD43
molecular_function	GO:0016504	peptidase activator activity	1	1.39028e-05	1	0	FBLN1,SFRP2,PCOLCE
biological_process	GO:0030199	collagen fibril organization	1	9.27022e-08	1	0.001	FKBP10,LUM,FMOD,SFRP2
cellular_component	GO:0005581	collagen trimer	1	6.50551e-06	1	0.001	COL6A2,LUM,COL6A3,COL8A2
molecular_function	GO:0005518	collagen binding	0.999999	4.64851e-05	1	0.01	C1QTNF1,LUM,PCOLCE
molecular_function	GO:0061134	peptidase regulator activity	0.999996	9.34625e-05	1	0.022	COL6A3,FBLN1,SFRP2,PCOLCE
biological_process	GO:0030198	extracellular matrix organization	0.999999	2.53661e-05	1	0.036	FKBP10,LUM,FMOD,FBLN1,SFRP2
biological_process	GO:0043062	extracellular structure organization	0.999999	2.53661e-05	1	0.036	FKBP10,LUM,FMOD,FBLN1,SFRP2
biological_process	GO:0045229	external encapsulating structure organization	0.999999	2.53661e-05	1	0.036	FKBP10,LUM,FMOD,FBLN1,SFRP2
biological_process	GO:0010952	positive regulation of peptidase activity	0.999998	5.862e-05	1	0.051	FBLN1,SFRP2,SLC1A1,PCOLCE
molecular_function	GO:1901363	heterocyclic compound binding	0.0160192	0.997017	0.053	1	FKBP10,PER1
molecular_function	GO:0097159	organic cyclic compound binding	0.0154604	0.997139	0.052	1	FKBP10,PER1
molecular_function	GO:0003824	catalytic activity	0.00850983	0.998577	0.023	1	FKBP10,CA9
cellular_component	GO:0043231	intracellular membrane-bounded organelle	0.000263827	0.999951	0.001	1	FKBP10,ADT2,COL6A3,SLC18A2,SLC1A1,PER1
cellular_component	GO:0043229	intracellular organelle	0.000101979	0.999982	0.001	1	FKBP10,ADT2,COL6A3,TNNC1,SLC18A2,RPL36AL,SLC1A1,PER1
cellular_component	GO:0005634	nucleus	0.000175613	0.999989	0.001	1	PER1
cellular_component	GO:0043227	membrane-bounded organelle	6.81788e-05	0.999989	0.001	1	FKBP10,ADT2,COL6A3,SLC18A2,SLC1A1,PER1
cellular_component	GO:0043226	organelle	3.82266e-05	0.999994	0	1	FKBP10,ADT2,COL6A3,TNNC1,SLC18A2,RPL36AL,SLC1A1,PER1
cellular_component	GO:0005622	intracellular anatomical structure	7.16221e-07	1	0	1	FKBP10,ADT2,COL6A3,TNNC1,SLC18A2,RPL36AL,SLC1A1,PER1
cellular_component	GO:0005654	nucleoplasm	0.0154078	1	0.089	1
cellular_component	GO:0031981	nuclear lumen	0.00714547	1	0.038	1

## Sheet: D_SF vs CF juvenile 
ontology	node_id	node_name	raw_p_underrep	raw_p_overrep	FWER_underrep	FWER_overrep	DE
biological_process	GO:0002376	immune system process	1	4.14814e-20	1	0	LCP2,PLA2G7,GPR18,CCR1,TLR10,ENSOCUG00000004625,TNFAIP8L2,LIRA6,FCRL1,RHOH,LY86,TNF,LTB,TREML2,KLHL6,PGLYRP1,SPTA1,MS4A1,MMP12,EVI2B,S100A9,S100A8,ADORA2B,CCN3,ZC3H12A,PIK3CD,IL7R,TNLG7A,IFNGR1,ENSOCUG00000013412,CD48,IKZF1,EVPL,BPIFB3,CCL22,CAMP,CD180,SAMSN1,NFKBID,SELL,GAPT,IL2RA,IGL,ENSOCUG00000023668,AICDA,FCER2,OSCAR,CXCL13,MNDA,CXCR5,ENSOCUG00000025488,CCR7,AHSP,CNR2,BATF,KRT1,GPSM3,BTLA,HV…
biological_process	GO:0006955	immune response	1	1.90831e-15	1	0	LCP2,CCR1,TLR10,LIRA6,LY86,TNF,LTB,KLHL6,PGLYRP1,MS4A1,MMP12,S100A9,S100A8,ADORA2B,ZC3H12A,IL7R,TNLG7A,IFNGR1,ENSOCUG00000013412,CD48,EVPL,BPIFB3,CCL22,CAMP,CD180,SAMSN1,NFKBID,GAPT,IGL,ENSOCUG00000023668,AICDA,FCER2,OSCAR,CXCL13,MNDA,CXCR5,ENSOCUG00000025488,CCR7,BATF,KRT1,BTLA,HV2C
biological_process	GO:0002682	regulation of immune system process	1	1.65027e-13	1	0	LCP2,PLA2G7,GPR18,CCR1,ENSOCUG00000004625,TNFAIP8L2,LIRA6,RHOH,TNF,KLHL6,PGLYRP1,SPTA1,MS4A1,MMP12,EVI2B,ADORA2B,CCN3,ZC3H12A,PIK3CD,IL7R,TNLG7A,ENSOCUG00000013412,CD48,EVPL,SAMSN1,NFKBID,IL2RA,FCER2,OSCAR,CXCL13,MNDA,CCR7,KRT1,GPSM3,BTLA,HV2C
biological_process	GO:0006952	defense response	1	5.78185e-12	1	0	SAA3,CCR1,TLR10,ENSOCUG00000004625,TNFAIP8L2,TNF,PGLYRP1,MMP12,S100A9,S100A8,ADORA2B,CCN3,ZC3H12A,IL7R,IFNGR1,ENSOCUG00000013412,EVPL,BPIFB3,CCL22,CAMP,NFKBID,SAA1,IL2RA,ENSOCUG00000023668,CXCL13,MNDA,ENSOCUG00000025236,ENSOCUG00000025488,CCR7,BATF,CHI3L1,KRT1,GPSM3,HV2C
biological_process	GO:0045321	leukocyte activation	1	3.37871e-11	1	0	LCP2,GPR18,TNFAIP8L2,FCRL1,RHOH,TNF,TREML2,PGLYRP1,SPTA1,MS4A1,ADORA2B,ZC3H12A,IL7R,TNLG7A,IKZF1,CAMP,CD180,SAMSN1,NFKBID,GAPT,IL2RA,AICDA,CXCR5,CCR7,BATF,HV2C
biological_process	GO:0009605	response to external stimulus	1	3.48874e-11	1	0	PLA2G7,GPR18,CCR1,TLR10,TNFAIP8L2,LY86,TNF,ITLN2,PGLYRP1,MS4A1,MMP12,S100A9,S100A8,ADORA2B,CCN3,ZC3H12A,IL7R,IFNGR1,ENSOCUG00000013412,EVPL,BPIFB3,LOC100346285,CCL22,CAMP,CD180,PIM2,IL2RA,ENSOCUG00000023668,AICDA,CXCL13,MNDA,CXCR5,ENSOCUG00000025236,ENSOCUG00000025488,CCR7,PRKN,CNR2,BATF,CHI3L1,VIL1,KRT1,GPSM3,HV2C
biological_process	GO:0044419	biological process involved in interspecies interaction between organisms	1	7.58709e-11	1	0	TLR10,LY86,TNF,ITLN2,PGLYRP1,MS4A1,MMP12,S100A9,S100A8,ZC3H12A,IL7R,IFNGR1,ENSOCUG00000013412,EVPL,BPIFB3,LOC100346285,CAMP,CD180,PIM2,ENSOCUG00000023668,AICDA,FCER2,CXCL13,MNDA,ENSOCUG00000025236,ENSOCUG00000025488,CCR7,PRKN,BATF,VIL1,KRT1,HV2C
biological_process	GO:0043207	response to external biotic stimulus	1	8.88379e-11	1	0	TLR10,LY86,TNF,ITLN2,PGLYRP1,MS4A1,MMP12,S100A9,S100A8,ZC3H12A,IL7R,IFNGR1,ENSOCUG00000013412,EVPL,BPIFB3,LOC100346285,CAMP,CD180,PIM2,ENSOCUG00000023668,AICDA,CXCL13,MNDA,ENSOCUG00000025236,ENSOCUG00000025488,CCR7,BATF,VIL1,KRT1,HV2C
biological_process	GO:0051707	response to other organism	1	8.88379e-11	1	0	TLR10,LY86,TNF,ITLN2,PGLYRP1,MS4A1,MMP12,S100A9,S100A8,ZC3H12A,IL7R,IFNGR1,ENSOCUG00000013412,EVPL,BPIFB3,LOC100346285,CAMP,CD180,PIM2,ENSOCUG00000023668,AICDA,CXCL13,MNDA,ENSOCUG00000025236,ENSOCUG00000025488,CCR7,BATF,VIL1,KRT1,HV2C
biological_process	GO:0009607	response to biotic stimulus	1	1.7423e-10	1	0	TLR10,LY86,TNF,ITLN2,PGLYRP1,MS4A1,MMP12,S100A9,S100A8,ZC3H12A,IL7R,IFNGR1,ENSOCUG00000013412,EVPL,BPIFB3,LOC100346285,CAMP,CD180,PIM2,ENSOCUG00000023668,AICDA,CXCL13,MNDA,ENSOCUG00000025236,ENSOCUG00000025488,CCR7,BATF,VIL1,KRT1,HV2C
biological_process	GO:0002684	positive regulation of immune system process	1	2.79249e-10	1	0	LCP2,PLA2G7,CCR1,RHOH,TNF,KLHL6,SPTA1,MS4A1,MMP12,EVI2B,ADORA2B,ZC3H12A,PIK3CD,IL7R,TNLG7A,NFKBID,IL2RA,FCER2,CXCL13,MNDA,CCR7,KRT1,GPSM3,HV2C
biological_process	GO:0001775	cell activation	1	4.58669e-10	1	0	LCP2,GPR18,TNFAIP8L2,FCRL1,RHOH,TNF,TREML2,PGLYRP1,SPTA1,MS4A1,ADORA2B,ZC3H12A,IL7R,TNLG7A,IKZF1,CAMP,CD180,SAMSN1,NFKBID,GAPT,IL2RA,AICDA,CXCR5,CCR7,BATF,HV2C
biological_process	GO:0046649	lymphocyte activation	1	6.09902e-10	1	0	GPR18,TNFAIP8L2,FCRL1,RHOH,TREML2,PGLYRP1,SPTA1,MS4A1,ZC3H12A,IL7R,TNLG7A,IKZF1,CD180,SAMSN1,NFKBID,GAPT,IL2RA,AICDA,CXCR5,CCR7,BATF,HV2C
molecular_function	GO:0038023	signaling receptor activity	1	1.20278e-09	1	0	GPR39,P2RY13,GPR18,CCR1,TLR10,LIRA6,FCRL1,P2RY8,TREML2,PGLYRP1,GPR65,ADORA2B,IL7R,TNFRSF13C,IFNGR1,CD48,CD180,V2116,IL2RA,P2Y10,OSCAR,CXCR5,CCR7,CNR2,VN2R116,BTLA
molecular_function	GO:0060089	molecular transducer activity	1	1.20278e-09	1	0	GPR39,P2RY13,GPR18,CCR1,TLR10,LIRA6,FCRL1,P2RY8,TREML2,PGLYRP1,GPR65,ADORA2B,IL7R,TNFRSF13C,IFNGR1,CD48,CD180,V2116,IL2RA,P2Y10,OSCAR,CXCR5,CCR7,CNR2,VN2R116,BTLA
biological_process	GO:0050776	regulation of immune response	1	3.35254e-09	1	0	LCP2,LIRA6,TNF,KLHL6,MS4A1,MMP12,ADORA2B,ZC3H12A,IL7R,TNLG7A,CD48,EVPL,SAMSN1,NFKBID,FCER2,OSCAR,MNDA,CCR7,KRT1,BTLA,HV2C
biological_process	GO:0009617	response to bacterium	1	5.50286e-09	1	0	LY86,TNF,PGLYRP1,MS4A1,ZC3H12A,IL7R,ENSOCUG00000013412,EVPL,LOC100346285,CAMP,CD180,ENSOCUG00000023668,AICDA,CXCL13,ENSOCUG00000025236,ENSOCUG00000025488,CCR7,VIL1,HV2C
cellular_component	GO:0005615	extracellular space	1	5.55743e-09	1	0	SERPINF1,PLA2G7,SAA3,ENSOCUG00000004625,TNF,LTB,ITLN2,MMP12,GPA1,S100A8,SCGB3A1,ENSOCUG00000013412,A2ML1,CCL22,SAA1,IGL,ENSOCUG00000023668,CXCL13,ENSOCUG00000025488,LGALS7,CHI3L1,HV2C
cellular_component	GO:0005576	extracellular region	1	6.94371e-09	1	0	SERPINF1,PLA2G7,NDNF,SAA3,MMP13,ENSOCUG00000004625,TMPRSS11B,TNF,LTB,ITLN2,MMP12,GPA1,S100A8,CCN3,CTSK,SCGB3A1,ENSOCUG00000013412,A2ML1,CCL22,CAMP,PSAPL1,FGF23,SAA1,IGL,ENSOCUG00000023668,BMP8A,CXCL13,ENSOCUG00000025236,CYTH4,ENSOCUG00000025488,LGALS7,CHI3L1,PSORS1C2,HV2C
biological_process	GO:0006954	inflammatory response	1	1.58541e-08	1	0	SAA3,CCR1,TLR10,ENSOCUG00000004625,TNFAIP8L2,TNF,S100A9,S100A8,ADORA2B,CCN3,ZC3H12A,ENSOCUG00000013412,CCL22,NFKBID,SAA1,IL2RA,CCR7,CHI3L1,KRT1,GPSM3
cellular_component	GO:0009897	external side of plasma membrane	1	6.0077e-08	1	0	CCR1,TNF,MS4A1,CTSK,IL7R,ITGAX,IL2RA,FCER2,CXCR5,CCR7,HV2C
molecular_function	GO:0004888	transmembrane signaling receptor activity	1	1.56762e-06	1	0	GPR39,P2RY13,GPR18,CCR1,TLR10,LIRA6,P2RY8,GPR65,ADORA2B,IL7R,IFNGR1,CD180,V2116,IL2RA,P2Y10,OSCAR,CXCR5,CCR7,CNR2,VN2R116
cellular_component	GO:0098552	side of membrane	1	1.80971e-06	1	0	CCR1,DSG1,TNF,MS4A1,CTSK,IL7R,ITGAX,IL2RA,FCER2,CXCR5,CCR7,HV2C
biological_process	GO:0050896	response to stimulus	1	7.77064e-08	1	0.001	GPR39,P2RY13,LCP2,TAGAP,PLA2G7,GPR18,NDNF,SAA3,CCR1,TLR10,ENSOCUG00000004625,TNFAIP8L2,LIRA6,UFM1,RHOH,P2RY8,ARHGDIB,OSR1,LY86,TNF,LTB,ITLN2,KLHL6,PGLYRP1,MS4A1,MMP12,GPA1,GPR65,S100A9,S100A8,ADORA2B,CCN3,ZC3H12A,PIK3CD,IL7R,TNLG7A,TNFRSF13C,IFNGR1,ENSOCUG00000013412,CD48,EVPL,BPIFB3,LOC100346285,CCL22,CAMP,CD180,PIM2,SAMSN1,NFKBID,PSAPL1,ITGAX,GAPT,FGF23,DOK3,MMP10,V2116,SAA1,IL2RA,VAV1,IGL,ENSO…
biological_process	GO:0032101	regulation of response to external stimulus	1	1.8901e-07	1	0.001	PLA2G7,GPR18,CCR1,TLR10,TNFAIP8L2,LY86,TNF,MMP12,S100A9,S100A8,ADORA2B,CCN3,ZC3H12A,ENSOCUG00000013412,EVPL,CD180,IL2RA,CXCL13,MNDA,CCR7,KRT1,GPSM3
biological_process	GO:0002768	immune response-regulating cell surface receptor signaling pathway	1	1.97797e-07	1	0.001	LCP2,LIRA6,KLHL6,MS4A1,ZC3H12A,NFKBID,OSCAR,CCR7,BTLA,HV2C
biological_process	GO:0002764	immune response-regulating signaling pathway	1	2.47036e-07	1	0.001	LCP2,LIRA6,KLHL6,MS4A1,ZC3H12A,NFKBID,OSCAR,CCR7,BTLA,HV2C
biological_process	GO:0007159	leukocyte cell-cell adhesion	1	3.90182e-07	1	0.001	TNFAIP8L2,RHOH,TNF,SPTA1,S100A9,S100A8,ZC3H12A,IL7R,TNLG7A,NFKBID,SELL,IL2RA,CCR7
biological_process	GO:0050900	leukocyte migration	1	4.53566e-07	1	0.001	PLA2G7,GPR18,CCR1,TNF,S100A9,S100A8,CCN3,ENSOCUG00000013412,SELL,CXCL13,CXCR5,CCR7,CNR2,GPSM3
biological_process	GO:0006959	humoral immune response	1	5.89126e-07	1	0.002	TNF,PGLYRP1,S100A9,EVPL,CAMP,FCER2,CCR7,KRT1,HV2C
biological_process	GO:0050778	positive regulation of immune response	1	6.50616e-07	1	0.002	LCP2,TNF,KLHL6,MS4A1,MMP12,ADORA2B,ZC3H12A,TNLG7A,NFKBID,FCER2,MNDA,CCR7,KRT1,HV2C
biological_process	GO:0002520	immune system development	1	8.14655e-07	1	0.002	GPR18,CCR1,RHOH,TNF,PGLYRP1,SPTA1,MS4A1,EVI2B,ZC3H12A,IL7R,TNLG7A,IKZF1,NFKBID,IL2RA,AICDA,OSCAR,CXCL13,CXCR5,CCR7,AHSP,BATF
biological_process	GO:0030595	leukocyte chemotaxis	1	8.92415e-07	1	0.002	PLA2G7,GPR18,CCR1,S100A9,S100A8,CCN3,ENSOCUG00000013412,CXCL13,CCR7,CNR2,GPSM3
biological_process	GO:0042113	B cell activation	1	8.92415e-07	1	0.002	FCRL1,MS4A1,IL7R,TNLG7A,CD180,SAMSN1,GAPT,AICDA,CXCR5,BATF,HV2C
biological_process	GO:0098609	cell-cell adhesion	1	9.77527e-07	1	0.002	TNFAIP8L2,RHOH,DSG1,TNF,SPTA1,KIRREL2,S100A9,S100A8,CCN3,ZC3H12A,IL7R,TNLG7A,NFKBID,SELL,IL2RA,CXCL13,CCR7,LGALS7
biological_process	GO:0002521	leukocyte differentiation	1	1.10155e-06	1	0.002	GPR18,CCR1,RHOH,TNF,PGLYRP1,MS4A1,EVI2B,ZC3H12A,IL7R,TNLG7A,IKZF1,NFKBID,OSCAR,CCR7,BATF
biological_process	GO:0032103	positive regulation of response to external stimulus	1	1.78347e-06	1	0.003	PLA2G7,CCR1,TLR10,LY86,TNF,MMP12,S100A9,S100A8,ADORA2B,CD180,CXCL13,MNDA,CCR7,GPSM3
biological_process	GO:0007155	cell adhesion	0.999999	2.40879e-06	1	0.003	NDNF,TNFAIP8L2,RHOH,DSG1,TNF,SPTA1,KIRREL2,MMP12,S100A9,S100A8,CCN3,ZC3H12A,MYBPH,IL7R,DMP1,TNLG7A,NFKBID,ITGAX,SELL,IL2RA,CXCL13,CCR7,LGALS7
cellular_component	GO:0045095	keratin filament	1	1.36231e-05	1	0.003	KRT80,KRT3,KRT78,KRT1
cellular_component	GO:0071944	cell periphery	0.999994	1.63188e-05	1	0.003	P2RY13,LCP2,GPR18,NDNF,MMP13,CCR1,LIRA6,RHOH,TMPRSS11B,DSG1,TNF,SPTA1,MS4A1,MMP12,ADORA2B,CTSK,IL7R,DMP1,CD53,EVPL,SYT1,SLCO1A2,ITGAX,SELL,MMP10,V2116,IL2RA,FCER2,CXCR5,CCR7,CNR2,ENSOCUG00000026830,VN2R116,CLEC12A,KRT1,BTLA,HV2C
biological_process	GO:0022610	biological adhesion	0.999999	2.87047e-06	1	0.004	NDNF,TNFAIP8L2,RHOH,DSG1,TNF,SPTA1,KIRREL2,MMP12,S100A9,S100A8,CCN3,ZC3H12A,MYBPH,IL7R,DMP1,TNLG7A,NFKBID,ITGAX,SELL,IL2RA,CXCL13,CCR7,LGALS7
biological_process	GO:0002460	adaptive immune response based on somatic recombination of immune receptors built from immunoglobulin superfamily domains	1	3.31929e-06	1	0.004	TNF,KLHL6,ZC3H12A,IL7R,TNLG7A,NFKBID,AICDA,FCER2,BATF,HV2C
biological_process	GO:0048583	regulation of response to stimulus	0.999998	4.23544e-06	1	0.004	LCP2,PLA2G7,GPR18,CCR1,TLR10,TNFAIP8L2,LIRA6,UFM1,RHOH,ARHGDIB,LY86,TNF,KLHL6,MS4A1,MMP12,GPA1,S100A9,S100A8,ADORA2B,CCN3,ZC3H12A,PIK3CD,IL7R,TNLG7A,ENSOCUG00000013412,CD48,EVPL,CD180,SAMSN1,NFKBID,FGF23,IL2RA,BMP8A,FCER2,OSCAR,CXCL13,MNDA,CYTH4,CCR7,PRKN,CHI3L1,VIL1,KRT1,GPSM3,BTLA,HV2C
biological_process	GO:0060326	cell chemotaxis	0.999999	4.37831e-06	1	0.004	PLA2G7,GPR18,CCR1,S100A9,S100A8,CCN3,ENSOCUG00000013412,CCL22,CXCL13,CCR7,CNR2,GPSM3
cellular_component	GO:0009986	cell surface	0.999994	2.67369e-05	1	0.007	CCR1,FCRL1,TNF,TREML2,MS4A1,CTSK,IL7R,ITGAX,IL2RA,FCER2,OSCAR,CXCR5,CCR7,HV2C
biological_process	GO:0048534	hematopoietic or lymphoid organ development	0.999999	4.82704e-06	1	0.008	GPR18,CCR1,RHOH,TNF,PGLYRP1,SPTA1,MS4A1,EVI2B,ZC3H12A,IL7R,TNLG7A,IKZF1,NFKBID,OSCAR,CXCL13,CXCR5,CCR7,AHSP,BATF
biological_process	GO:0098542	defense response to other organism	0.999999	4.91656e-06	1	0.008	TLR10,TNF,PGLYRP1,MMP12,S100A8,ZC3H12A,IL7R,IFNGR1,ENSOCUG00000013412,EVPL,BPIFB3,CAMP,ENSOCUG00000023668,MNDA,ENSOCUG00000025488,BATF,KRT1,HV2C
biological_process	GO:0002252	immune effector process	0.999999	5.89752e-06	1	0.008	TNF,PGLYRP1,ADORA2B,ZC3H12A,IL7R,EVPL,CD180,NFKBID,GAPT,AICDA,FCER2,BATF,KRT1,HV2C
biological_process	GO:0002250	adaptive immune response	0.999999	6.92165e-06	1	0.008	TNF,KLHL6,ZC3H12A,IL7R,TNLG7A,CD48,SAMSN1,NFKBID,AICDA,FCER2,BATF,HV2C
molecular_function	GO:0140375	immune receptor activity	0.999994	6.28742e-05	1	0.008	CCR1,LIRA6,IL7R,IFNGR1,IL2RA,CXCR5,CCR7
biological_process	GO:0007165	signal transduction	0.999996	9.46409e-06	1	0.012	GPR39,P2RY13,LCP2,TAGAP,GPR18,NDNF,CCR1,TLR10,LIRA6,UFM1,RHOH,P2RY8,ARHGDIB,LY86,TNF,LTB,KLHL6,MS4A1,MMP12,GPA1,GPR65,S100A9,S100A8,ADORA2B,CCN3,ZC3H12A,PIK3CD,IL7R,TNLG7A,TNFRSF13C,IFNGR1,ENSOCUG00000013412,LOC100346285,CCL22,CD180,NFKBID,PSAPL1,ITGAX,FGF23,DOK3,V2116,IL2RA,VAV1,BMP8A,P2Y10,OSCAR,CXCL13,MNDA,CXCR5,CYTH4,CCR7,PRKN,CNR2,BATF,VN2R116,CHI3L1,VIL1,BTLA,HV2C
biological_process	GO:0048584	positive regulation of response to stimulus	0.999996	1.20118e-05	1	0.014	LCP2,PLA2G7,CCR1,TLR10,LY86,TNF,KLHL6,MS4A1,MMP12,S100A9,S100A8,ADORA2B,CCN3,ZC3H12A,PIK3CD,IL7R,TNLG7A,CD180,NFKBID,FGF23,BMP8A,FCER2,CXCL13,MNDA,CCR7,PRKN,CHI3L1,KRT1,GPSM3,HV2C
biological_process	GO:0002253	activation of immune response	0.999998	1.43081e-05	1	0.016	LCP2,KLHL6,MS4A1,ZC3H12A,NFKBID,MNDA,CCR7,KRT1,HV2C
biological_process	GO:0002819	regulation of adaptive immune response	0.999999	1.43135e-05	1	0.016	TNF,ZC3H12A,IL7R,TNLG7A,CD48,SAMSN1,NFKBID,FCER2
biological_process	GO:0007166	cell surface receptor signaling pathway	0.999994	1.52017e-05	1	0.016	P2RY13,LCP2,CCR1,LIRA6,P2RY8,LY86,TNF,KLHL6,MS4A1,MMP12,ADORA2B,CCN3,ZC3H12A,PIK3CD,IL7R,TNLG7A,TNFRSF13C,IFNGR1,CD180,NFKBID,ITGAX,FGF23,IL2RA,VAV1,BMP8A,P2Y10,OSCAR,CXCL13,CXCR5,CCR7,PRKN,VIL1,BTLA,HV2C
molecular_function	GO:0004930	G protein-coupled receptor activity	0.999974	0.000112592	1	0.023	GPR39,P2RY13,GPR18,CCR1,P2RY8,GPR65,ADORA2B,V2116,P2Y10,CXCR5,CCR7,CNR2,VN2R116
biological_process	GO:0030098	lymphocyte differentiation	0.999997	1.88621e-05	1	0.024	GPR18,RHOH,PGLYRP1,MS4A1,ZC3H12A,IL7R,TNLG7A,IKZF1,NFKBID,CCR7,BATF
biological_process	GO:0002688	regulation of leukocyte chemotaxis	0.999998	2.03368e-05	1	0.036	PLA2G7,GPR18,CCR1,CCN3,ENSOCUG00000013412,CXCL13,CCR7,GPSM3
cellular_component	GO:0005886	plasma membrane	0.999926	0.000183605	1	0.036	P2RY13,LCP2,GPR18,CCR1,LIRA6,RHOH,TMPRSS11B,DSG1,TNF,MS4A1,ADORA2B,CTSK,IL7R,CD53,EVPL,SYT1,SLCO1A2,ITGAX,SELL,V2116,IL2RA,FCER2,CXCR5,CCR7,CNR2,ENSOCUG00000026830,VN2R116,CLEC12A,KRT1,BTLA,HV2C
biological_process	GO:0022409	positive regulation of cell-cell adhesion	0.999997	2.54943e-05	1	0.04	RHOH,TNF,SPTA1,IL7R,TNLG7A,NFKBID,IL2RA,CXCL13,CCR7
biological_process	GO:0030097	hemopoiesis	0.999993	2.5644e-05	1	0.04	GPR18,CCR1,RHOH,TNF,PGLYRP1,SPTA1,MS4A1,EVI2B,ZC3H12A,IL7R,TNLG7A,IKZF1,NFKBID,OSCAR,CCR7,AHSP,BATF
biological_process	GO:0023052	signaling	0.999988	2.64087e-05	1	0.04	GPR39,P2RY13,LCP2,TAGAP,GPR18,NDNF,CCR1,TLR10,LIRA6,UFM1,RHOH,P2RY8,ARHGDIB,LY86,TNF,LTB,KLHL6,MS4A1,MMP12,GPA1,GPR65,S100A9,S100A8,ADORA2B,CCN3,ZC3H12A,PIK3CD,IL7R,TNLG7A,TNFRSF13C,IFNGR1,ENSOCUG00000013412,SYT1,LOC100346285,CCL22,CD180,NFKBID,PSAPL1,ITGAX,FGF23,DOK3,V2116,IL2RA,VAV1,BMP8A,P2Y10,OSCAR,CXCL13,MNDA,CXCR5,CYTH4,CCR7,PRKN,CNR2,BATF,VN2R116,CHI3L1,VIL1,BTLA,HV2C
biological_process	GO:0050727	regulation of inflammatory response	0.999995	2.89104e-05	1	0.04	TLR10,TNFAIP8L2,TNF,S100A9,S100A8,ADORA2B,CCN3,IL2RA,CCR7,KRT1,GPSM3
molecular_function	GO:0004896	cytokine receptor activity	0.999983	0.000178218	1	0.042	CCR1,IL7R,IFNGR1,IL2RA,CXCR5,CCR7
molecular_function	GO:0005509	calcium ion binding	0.999943	0.00022739	1	0.046	DSG1,ITLN2,S100A7L,SPTA1,MMP12,S100A9,CGREF1,S100A8,LRP2,SYT1,DNER,SELL,VIL1
biological_process	GO:1903037	regulation of leukocyte cell-cell adhesion	0.999995	3.27732e-05	1	0.048	TNFAIP8L2,RHOH,TNF,SPTA1,ZC3H12A,IL7R,TNLG7A,NFKBID,IL2RA,CCR7
biological_process	GO:0031347	regulation of defense response	0.999992	3.46443e-05	1	0.049	TLR10,TNFAIP8L2,TNF,MMP12,S100A9,S100A8,ADORA2B,CCN3,ZC3H12A,IL2RA,MNDA,CCR7,KRT1,GPSM3
biological_process	GO:0007154	cell communication	0.999983	3.65338e-05	1	0.049	GPR39,P2RY13,LCP2,TAGAP,GPR18,NDNF,CCR1,TLR10,LIRA6,UFM1,RHOH,P2RY8,ARHGDIB,LY86,TNF,LTB,KLHL6,MS4A1,MMP12,GPA1,GPR65,S100A9,S100A8,ADORA2B,CCN3,ZC3H12A,PIK3CD,IL7R,TNLG7A,TNFRSF13C,IFNGR1,ENSOCUG00000013412,SYT1,LOC100346285,CCL22,CD180,NFKBID,PSAPL1,ITGAX,FGF23,DOK3,V2116,IL2RA,VAV1,BMP8A,P2Y10,OSCAR,CXCL13,MNDA,CXCR5,CYTH4,CCR7,PRKN,CNR2,BATF,VN2R116,CHI3L1,VIL1,BTLA,HV2C
biological_process	GO:0002757	immune response-activating signal transduction	0.999997	3.73067e-05	1	0.049	LCP2,KLHL6,MS4A1,ZC3H12A,NFKBID,CCR7,HV2C
biological_process	GO:0042110	T cell activation	0.999991	4.52798e-05	1	0.065	GPR18,TNFAIP8L2,RHOH,TREML2,SPTA1,ZC3H12A,IL7R,TNLG7A,NFKBID,IL2RA,CCR7,BATF
biological_process	GO:1903131	mononuclear cell differentiation	0.999991	4.77224e-05	1	0.065	GPR18,RHOH,PGLYRP1,MS4A1,ZC3H12A,IL7R,TNLG7A,IKZF1,NFKBID,CCR7,BATF
biological_process	GO:0045785	positive regulation of cell adhesion	0.99999	5.25419e-05	1	0.071	NDNF,RHOH,TNF,SPTA1,IL7R,DMP1,TNLG7A,NFKBID,IL2RA,CXCL13,CCR7
biological_process	GO:0051249	regulation of lymphocyte activation	0.999989	5.38659e-05	1	0.071	TNFAIP8L2,RHOH,PGLYRP1,SPTA1,ZC3H12A,IL7R,TNLG7A,SAMSN1,NFKBID,IL2RA,CCR7,HV2C
biological_process	GO:0016477	cell migration	0.999982	5.50453e-05	1	0.071	PLA2G7,GPR18,NDNF,CCR1,ARHGDIB,TNF,MMP12,S100A9,S100A8,CCN3,ZC3H12A,PIK3CD,ENSOCUG00000013412,CCL22,ITGAX,SELL,CXCL13,CXCR5,CCR7,CNR2,VIL1,GPSM3
biological_process	GO:0002694	regulation of leukocyte activation	0.999988	5.56137e-05	1	0.071	TNFAIP8L2,RHOH,PGLYRP1,SPTA1,ADORA2B,ZC3H12A,IL7R,TNLG7A,SAMSN1,NFKBID,IL2RA,CCR7,HV2C
biological_process	GO:1903039	positive regulation of leukocyte cell-cell adhesion	0.999992	6.06201e-05	1	0.079	RHOH,TNF,SPTA1,IL7R,TNLG7A,NFKBID,IL2RA,CCR7
molecular_function	GO:0030246	carbohydrate binding	0.99993	0.000473382	1	0.079	ITLN2,SELL,FCER2,LGALS7,CHI3L1,CLEC12A,KRT1
biological_process	GO:0002260	lymphocyte homeostasis	0.999997	6.16564e-05	1	0.082	SPTA1,IL7R,TNLG7A,GAPT,IL2RA
biological_process	GO:0031349	positive regulation of defense response	0.999991	6.29017e-05	1	0.083	TLR10,TNF,MMP12,S100A9,S100A8,ADORA2B,MNDA,CCR7,GPSM3
biological_process	GO:0002683	negative regulation of immune system process	0.999987	6.3828e-05	1	0.083	GPR18,TNFAIP8L2,TNF,PGLYRP1,MMP12,CCN3,ZC3H12A,IL7R,ENSOCUG00000013412,SAMSN1,NFKBID,IL2RA
biological_process	GO:0070887	cellular response to chemical stimulus	0.999972	6.89406e-05	1	0.083	P2RY13,PLA2G7,GPR18,NDNF,CCR1,UFM1,OSR1,LY86,TNF,MMP12,S100A9,S100A8,CCN3,ZC3H12A,PIK3CD,IL7R,TNLG7A,TNFRSF13C,IFNGR1,ENSOCUG00000013412,CCL22,CD180,FGF23,IL2RA,AICDA,BMP8A,CXCL13,MNDA,CXCR5,CCR7,PRKN,CNR2,VIL1,GPSM3
cellular_component	GO:0045111	intermediate filament cytoskeleton	0.999952	0.000525788	1	0.09	S100A8,KRT80,KRT3,KRT78,KRT1
molecular_function	GO:0004175	endopeptidase activity	0.999896	0.000520862	1	0.095	MMP13,TMPRSS11B,CASP8,MMP12,CTSK,LOC100346285,ASPRV1,MMP10,KLK13
cellular_component	GO:0031981	nuclear lumen	0.00478906	0.998072	0.076	1	LIMD2,SNX20,ZC3H12A,CTSK,IL7R,IKZF1,CD180,MNDA,PRKN,BATF
molecular_function	GO:0043168	anion binding	0.00317302	0.998992	0.054	1	RHOH,S100A8,PIK3CD,ABCA6,PIM2,VIL1
cellular_component	GO:0031967	organelle envelope	0.00507709	0.999425	0.089	1	ARMC12
cellular_component	GO:0031975	envelope	0.00507709	0.999425	0.089	1	ARMC12
biological_process	GO:0019438	aromatic compound biosynthetic process	0.00137563	0.999426	0.079	1	LHX8,OSR1,TNF,MMP12,ADORA2B,ZC3H12A,NFKBID,SPIB,FGF23,NHLH1,AICDA,PRKN,BATF,ZNF214
molecular_function	GO:0035639	purine ribonucleoside triphosphate binding	0.00220468	0.999445	0.032	1	RHOH,PIK3CD,ABCA6,PIM2
biological_process	GO:0018130	heterocycle biosynthetic process	0.00132743	0.999447	0.078	1	LHX8,OSR1,TNF,MMP12,ADORA2B,ZC3H12A,NFKBID,SPIB,FGF23,NHLH1,AICDA,PRKN,BATF,ZNF214
molecular_function	GO:0032555	purine ribonucleotide binding	0.00182481	0.999549	0.03	1	RHOH,PIK3CD,ABCA6,PIM2
molecular_function	GO:0032553	ribonucleotide binding	0.00171274	0.999579	0.027	1	RHOH,PIK3CD,ABCA6,PIM2
biological_process	GO:0071704	organic substance metabolic process	0.000765567	0.999591	0.044	1	SERPINF1,LCP2,PLA2G7,GPR18,NDNF,MMP13,LHX8,CCR1,TLR10,LIRA6,UFM1,TMPRSS11B,SCD5,OSR1,TNF,ITLN2,CASP8,PGLYRP1,KIRREL2,PTPN7,MMP12,GPA1,S100A9,S100A8,ADORA2B,ZC3H12A,PIK3CD,CTSK,IL7R,A2ML1,EVPL,LOC100346285,PIM2,ASPRV1,SAMSN1,DNER,NFKBID,PSAPL1,SPIB,FGF23,MMP10,NHLH1,RPL29,AICDA,BMP8A,FCER2,RPL29,MNDA,CCR7,PRKN,TGM7,KLK13,BATF,ENSOCUG00000026830,CHI3L1,VIL1,LOC100356345,RL28,KRT1,ZNF214,GPSM3,PTN7
molecular_function	GO:0017076	purine nucleotide binding	0.00157352	0.999616	0.026	1	RHOH,PIK3CD,ABCA6,PIM2
cellular_component	GO:0032991	protein-containing complex	0.000811185	0.999648	0.012	1	LCP2,PLA2G7,SAA3,TLR10,LIRA6,ITLN2,CASP8,GPA1,PIK3CD,PPP2R2C,ITGAX,SAA1,IGL,JPH3,CX6B1,PRKN,ARPC1B,BATF,HV2C
cellular_component	GO:0140513	nuclear protein-containing complex	0.00260802	0.99973	0.033	1	BATF
biological_process	GO:0044260	cellular macromolecule metabolic process	0.00051085	0.999741	0.024	1	SERPINF1,LCP2,NDNF,LHX8,UFM1,OSR1,TNF,ITLN2,KIRREL2,PTPN7,MMP12,S100A9,S100A8,ZC3H12A,A2ML1,LOC100346285,PIM2,SAMSN1,DNER,NFKBID,SPIB,FGF23,NHLH1,RPL29,AICDA,BMP8A,RPL29,MNDA,CCR7,PRKN,TGM7,BATF,ENSOCUG00000026830,CHI3L1,VIL1,RL28,KRT1,ZNF214,PTN7
molecular_function	GO:0036094	small molecule binding	0.000557208	0.99986	0.005	1	RHOH,S100A8,PIK3CD,ABCA6,PIM2
molecular_function	GO:0003824	catalytic activity	0.000280541	0.999878	0.004	1	PLA2G7,MMP13,CCR1,RHOH,TMPRSS11B,SCD5,CASP8,PGLYRP1,PTPN7,MMP12,ZC3H12A,PIK3CD,CTSK,LOC100346285,PIM2,ASPRV1,MMP10,AICDA,PRKN,TGM7,KLK13,LOC100356345,PTN7
molecular_function	GO:0003723	RNA binding	0.00123694	0.999883	0.018	1	ZC3H12A
cellular_component	GO:0005737	cytoplasm	0.000248447	0.999883	0.002	1	P2RY13,LCP2,GPR18,LIMD2,SNX20,ARMC12,SCD5,ARHGDIB,TNF,CASP8,SPTA1,BIN2,S100A8,CD68,ZC3H12A,CTSK,IL7R,TNLG7A,IKZF1,EVPL,SYT1,CAMP,SAMSN1,SLC36A2,DNER,PSAPL1,GAPT,DOK3,JPH3,CX6B1,CYTH4,PRKN,ARPC1B,CNR2,BATF,ENSOCUG00000026830,CHI3L1,LOC100356345,KRT3
molecular_function	GO:0000166	nucleotide binding	0.000416459	0.99991	0.004	1	RHOH,PIK3CD,ABCA6,PIM2
molecular_function	GO:1901265	nucleoside phosphate binding	0.000416459	0.99991	0.004	1	RHOH,PIK3CD,ABCA6,PIM2
molecular_function	GO:0003676	nucleic acid binding	0.000286141	0.99991	0.004	1	LHX8,OSR1,TNF,MMP12,ZC3H12A,IKZF1,SPIB,NHLH1,BATF
biological_process	GO:0044271	cellular nitrogen compound biosynthetic process	0.000139344	0.999946	0.004	1	LHX8,OSR1,TNF,MMP12,ADORA2B,ZC3H12A,NFKBID,SPIB,FGF23,NHLH1,RPL29,AICDA,RPL29,PRKN,BATF,RL28,ZNF214
biological_process	GO:0006807	nitrogen compound metabolic process	8.90464e-05	0.999957	0.002	1	SERPINF1,LCP2,PLA2G7,NDNF,MMP13,LHX8,UFM1,TMPRSS11B,OSR1,TNF,ITLN2,CASP8,PGLYRP1,KIRREL2,PTPN7,MMP12,S100A9,S100A8,ADORA2B,ZC3H12A,CTSK,A2ML1,LOC100346285,PIM2,ASPRV1,SAMSN1,DNER,NFKBID,PSAPL1,SPIB,FGF23,MMP10,NHLH1,RPL29,AICDA,BMP8A,RPL29,MNDA,CCR7,PRKN,TGM7,KLK13,BATF,ENSOCUG00000026830,CHI3L1,VIL1,RL28,KRT1,ZNF214,PTN7
biological_process	GO:0009059	macromolecule biosynthetic process	0.00010884	0.999957	0.003	1	LHX8,OSR1,TNF,MMP12,ZC3H12A,NFKBID,SPIB,FGF23,NHLH1,RPL29,AICDA,FCER2,RPL29,CCR7,PRKN,BATF,RL28,ZNF214
biological_process	GO:1901576	organic substance biosynthetic process	0.000101371	0.999957	0.003	1	LHX8,SCD5,OSR1,TNF,MMP12,GPA1,ADORA2B,ZC3H12A,PIK3CD,NFKBID,SPIB,FGF23,NHLH1,RPL29,AICDA,FCER2,RPL29,CCR7,PRKN,BATF,LOC100356345,RL28,ZNF214
biological_process	GO:0009058	biosynthetic process	8.04918e-05	0.999967	0.002	1	LHX8,SCD5,OSR1,TNF,MMP12,GPA1,ADORA2B,ZC3H12A,PIK3CD,NFKBID,SPIB,FGF23,NHLH1,RPL29,AICDA,FCER2,RPL29,CCR7,PRKN,BATF,LOC100356345,RL28,ZNF214
biological_process	GO:0044238	primary metabolic process	6.0318e-05	0.999971	0.002	1	SERPINF1,LCP2,PLA2G7,NDNF,MMP13,LHX8,UFM1,TMPRSS11B,SCD5,OSR1,TNF,ITLN2,CASP8,KIRREL2,PTPN7,MMP12,GPA1,S100A9,S100A8,ADORA2B,ZC3H12A,PIK3CD,CTSK,A2ML1,LOC100346285,PIM2,ASPRV1,SAMSN1,DNER,NFKBID,PSAPL1,SPIB,FGF23,MMP10,NHLH1,RPL29,AICDA,BMP8A,RPL29,MNDA,CCR7,PRKN,TGM7,KLK13,BATF,ENSOCUG00000026830,CHI3L1,VIL1,LOC100356345,RL28,KRT1,ZNF214,PTN7
biological_process	GO:0034645	cellular macromolecule biosynthetic process	5.5659e-05	0.999979	0.002	1	LHX8,OSR1,TNF,MMP12,ZC3H12A,NFKBID,SPIB,FGF23,NHLH1,RPL29,AICDA,RPL29,CCR7,PRKN,BATF,RL28,ZNF214
molecular_function	GO:0016740	transferase activity	9.86799e-05	0.999981	0	1	PIK3CD,PIM2,PRKN,TGM7
biological_process	GO:0008152	metabolic process	3.10358e-05	0.999986	0.002	1	SERPINF1,LCP2,PLA2G7,GPR18,NDNF,MMP13,LHX8,CCR1,TLR10,LIRA6,UFM1,TMPRSS11B,SCD5,OSR1,TNF,ITLN2,CASP8,PGLYRP1,KIRREL2,PTPN7,MMP12,GPA1,S100A9,S100A8,ADORA2B,ZC3H12A,PIK3CD,CTSK,IL7R,A2ML1,EVPL,LOC100346285,PIM2,ASPRV1,SAMSN1,DNER,NFKBID,PSAPL1,SPIB,FGF23,MMP10,NHLH1,RPL29,AICDA,BMP8A,FCER2,RPL29,MNDA,CCR7,PRKN,TGM7,KLK13,BATF,ENSOCUG00000026830,CHI3L1,VIL1,LOC100356345,RL28,KRT1,ZNF214,GPSM3,PTN7
biological_process	GO:0044249	cellular biosynthetic process	2.96448e-05	0.999989	0.002	1	LHX8,SCD5,OSR1,TNF,MMP12,ADORA2B,ZC3H12A,PIK3CD,NFKBID,SPIB,FGF23,NHLH1,RPL29,AICDA,RPL29,CCR7,PRKN,BATF,LOC100356345,RL28,ZNF214
cellular_component	GO:0031974	membrane-enclosed lumen	3.87038e-05	0.999989	0	1	LIMD2,SNX20,ZC3H12A,CTSK,IL7R,IKZF1,CD180,MNDA,PRKN,BATF
cellular_component	GO:0043233	organelle lumen	3.87038e-05	0.999989	0	1	LIMD2,SNX20,ZC3H12A,CTSK,IL7R,IKZF1,CD180,MNDA,PRKN,BATF
cellular_component	GO:0070013	intracellular organelle lumen	3.87038e-05	0.999989	0	1	LIMD2,SNX20,ZC3H12A,CTSK,IL7R,IKZF1,CD180,MNDA,PRKN,BATF
biological_process	GO:0016070	RNA metabolic process	9.81528e-06	0.999997	0	1	LHX8,OSR1,TNF,MMP12,ZC3H12A,NFKBID,SPIB,FGF23,NHLH1,AICDA,PRKN,BATF,ZNF214
biological_process	GO:0090304	nucleic acid metabolic process	7.98652e-07	1	0	1	LHX8,OSR1,TNF,MMP12,ZC3H12A,LOC100346285,NFKBID,SPIB,FGF23,NHLH1,AICDA,PRKN,BATF,ZNF214
biological_process	GO:1901360	organic cyclic compound metabolic process	2.46999e-07	1	0	1	LHX8,OSR1,TNF,MMP12,GPA1,ADORA2B,ZC3H12A,CTSK,LOC100346285,NFKBID,SPIB,FGF23,NHLH1,AICDA,PRKN,BATF,ZNF214
biological_process	GO:0006725	cellular aromatic compound metabolic process	1.89879e-07	1	0	1	LHX8,OSR1,TNF,MMP12,ADORA2B,ZC3H12A,CTSK,LOC100346285,NFKBID,SPIB,FGF23,NHLH1,AICDA,PRKN,BATF,ZNF214
biological_process	GO:0006139	nucleobase-containing compound metabolic process	1.61795e-07	1	0	1	LHX8,OSR1,TNF,MMP12,ADORA2B,ZC3H12A,LOC100346285,NFKBID,SPIB,FGF23,NHLH1,AICDA,PRKN,BATF,ZNF214
biological_process	GO:0044237	cellular metabolic process	9.21485e-08	1	0	1	SERPINF1,LCP2,PLA2G7,NDNF,LHX8,UFM1,SCD5,OSR1,TNF,ITLN2,KIRREL2,PTPN7,MMP12,S100A9,S100A8,ADORA2B,ZC3H12A,PIK3CD,CTSK,A2ML1,LOC100346285,PIM2,SAMSN1,DNER,NFKBID,PSAPL1,SPIB,FGF23,MMP10,NHLH1,RPL29,AICDA,BMP8A,RPL29,MNDA,CCR7,PRKN,TGM7,BATF,ENSOCUG00000026830,CHI3L1,VIL1,LOC100356345,RL28,KRT1,ZNF214,PTN7
molecular_function	GO:1901363	heterocyclic compound binding	1.03499e-07	1	0	1	LHX8,RHOH,OSR1,TNF,MMP12,ZC3H12A,PIK3CD,ABCA6,IKZF1,PIM2,SPIB,NHLH1,BATF
molecular_function	GO:0097159	organic cyclic compound binding	8.66724e-08	1	0	1	LHX8,RHOH,OSR1,TNF,MMP12,ZC3H12A,PIK3CD,ABCA6,IKZF1,PIM2,SPIB,NHLH1,BATF
biological_process	GO:0046483	heterocycle metabolic process	7.57198e-08	1	0	1	LHX8,OSR1,TNF,MMP12,ADORA2B,ZC3H12A,LOC100346285,NFKBID,SPIB,FGF23,NHLH1,AICDA,PRKN,BATF,ZNF214
cellular_component	GO:0005634	nucleus	7.61124e-08	1	0	1	LHX8,LIMD2,SNX20,ARMC12,OSR1,ZC3H12A,CTSK,IL7R,IKZF1,CD180,NFKBID,SPIB,MNDA,PRKN,ARPC1B,BATF
biological_process	GO:0034641	cellular nitrogen compound metabolic process	8.60849e-09	1	0	1	LHX8,OSR1,TNF,MMP12,ADORA2B,ZC3H12A,LOC100346285,NFKBID,SPIB,FGF23,NHLH1,RPL29,AICDA,RPL29,PRKN,BATF,RL28,ZNF214
cellular_component	GO:0043229	intracellular organelle	4.7004e-12	1	0	1	P2RY13,GPR18,LHX8,LIMD2,SNX20,ARMC12,SCD5,OSR1,TNF,SPTA1,S100A8,CD68,ZC3H12A,CTSK,IL7R,KRT80,IKZF1,EVPL,SYT1,CAMP,CD180,SLC36A2,DNER,NFKBID,PSAPL1,SPIB,GAPT,RPL29,JPH3,CX6B1,RPL29,MNDA,CYTH4,PRKN,ARPC1B,CNR2,BATF,CHI3L1,VIL1,LOC100356345,RL28,KRT3,KRT78,KRT1
cellular_component	GO:0043231	intracellular membrane-bounded organelle	3.46101e-12	1	0	1	P2RY13,GPR18,LHX8,LIMD2,SNX20,ARMC12,SCD5,OSR1,TNF,CD68,ZC3H12A,CTSK,IL7R,IKZF1,SYT1,CAMP,CD180,SLC36A2,DNER,NFKBID,PSAPL1,SPIB,GAPT,JPH3,CX6B1,MNDA,PRKN,ARPC1B,CNR2,BATF,CHI3L1,LOC100356345
cellular_component	GO:0043226	organelle	4.88061e-13	1	0	1	P2RY13,GPR18,LHX8,LIMD2,SNX20,ARMC12,SCD5,OSR1,TNF,SPTA1,S100A8,CD68,ZC3H12A,CTSK,IL7R,KRT80,IKZF1,EVPL,SYT1,CAMP,CD180,SLC36A2,DNER,NFKBID,PSAPL1,SPIB,GAPT,RPL29,JPH3,CX6B1,RPL29,MNDA,CYTH4,PRKN,ARPC1B,CNR2,BATF,C1orf115,CHI3L1,VIL1,LOC100356345,RL28,KRT3,KRT78,KRT1
cellular_component	GO:0043227	membrane-bounded organelle	6.44222e-14	1	0	1	P2RY13,GPR18,LHX8,LIMD2,SNX20,ARMC12,SCD5,OSR1,TNF,CD68,ZC3H12A,CTSK,IL7R,IKZF1,SYT1,CAMP,CD180,SLC36A2,DNER,NFKBID,PSAPL1,SPIB,GAPT,JPH3,CX6B1,MNDA,PRKN,ARPC1B,CNR2,BATF,C1orf115,CHI3L1,LOC100356345
cellular_component	GO:0005622	intracellular anatomical structure	1.77433e-14	1	0	1	P2RY13,LCP2,GPR18,LHX8,LIMD2,SNX20,ARMC12,SCD5,ARHGDIB,OSR1,TNF,CASP8,SPTA1,BIN2,S100A8,CD68,ZC3H12A,CTSK,IL7R,TNLG7A,KRT80,IKZF1,EVPL,SYT1,CAMP,CD180,SAMSN1,SLC36A2,DNER,NFKBID,PSAPL1,SPIB,GAPT,DOK3,RPL29,JPH3,CX6B1,RPL29,MNDA,CYTH4,PRKN,ARPC1B,CNR2,BATF,ENSOCUG00000026830,CHI3L1,VIL1,LOC100356345,RL28,KRT3,KRT78,KRT1
cellular_component	GO:1990904	ribonucleoprotein complex	0.00366431	1	0.067	1

## Sheet: E_SF vs CF adult 
ontology	node_id	node_name	raw_p_underrep	raw_p_overrep	FWER_underrep	FWER_overrep	DE
biological_process	GO:0006955	immune response	1	2.3802e-18	1	0	LCP2,CD96,GSDMD,TAP1,ENSOCUG00000002485,CCL5,CCR5,LCK,CD14,ZAP70,PRF1,CASP4,CD2,GBP5,HLA-DPB1,LAG3,TBX21,ENSOCUG00000013412,IL27RA,EVPL,C1QC,CXCL10,ZNF683,GBP1,C5AR1,HLA-DMA,SLAMF1,AIF1,OTOP1,CXCL2,CCR7,UBD,C1QA,CXCL9,ICAM1,FCER1G,KVD43,GRO1
biological_process	GO:0002376	immune system process	1	2.70824e-17	1	0	LCP2,CD96,GSDMD,GPR18,PSMB8,TAP1,TNFRSF9,ENSOCUG00000002485,CCL5,ZFP36,CCR5,LCK,CD14,ZAP70,GPR171,PSMB10,PRF1,CASP4,CD2,GBP5,HLA-DPB1,LAG3,TBX21,ENSOCUG00000013412,IL27RA,EVPL,C1QC,CXCL10,SELP,ZNF683,GBP1,C5AR1,HLA-DMA,SLAMF1,AIF1,OTOP1,CXCL2,CCR7,UBD,C1QA,CXCL9,ICAM1,FCER1G,KVD43,GRO1
biological_process	GO:0006952	defense response	1	1.60434e-13	1	0	CD96,GSDMD,TAP1,CCL5,ZFP36,CCR5,CD14,CXCR6,PRF1,CASP4,CD2,GBP5,LAG3,ENSOCUG00000013412,TNFRSF1B,IL27RA,EVPL,CXCL10,ABI3,GBP1,C5AR1,SLAMF1,AIF1,OTOP1,CXCL2,CCR7,UBD,CXCL9,FCER1G,GRO1
biological_process	GO:0002682	regulation of immune system process	1	6.297e-12	1	0	LCP2,CD96,GPR18,TNFRSF9,CCL5,ZFP36,CCR5,LCK,ZAP70,GPR171,LAG3,TBX21,ENSOCUG00000013412,IL27RA,EVPL,C1QC,CXCL10,SELP,ZNF683,GBP1,C5AR1,SLAMF1,AIF1,OTOP1,CCR7,C1QA,ICAM1,FCER1G
biological_process	GO:0009607	response to biotic stimulus	1	1.97381e-11	1	0	CD96,GSDMD,ZFP36,CD14,PRF1,CASP4,CD2,GBP5,LAG3,TBX21,ENSOCUG00000013412,IL27RA,EVPL,PIM2,CXCL10,ABI3,GBP1,C5AR1,AIF1,NOS3,OTOP1,CXCL2,CCR7,UBD,CXCL9,FCER1G
biological_process	GO:0043207	response to external biotic stimulus	1	6.99356e-11	1	0	CD96,GSDMD,ZFP36,CD14,PRF1,CASP4,CD2,GBP5,LAG3,TBX21,ENSOCUG00000013412,IL27RA,EVPL,PIM2,CXCL10,GBP1,C5AR1,AIF1,NOS3,OTOP1,CXCL2,CCR7,UBD,CXCL9,FCER1G
biological_process	GO:0051707	response to other organism	1	6.99356e-11	1	0	CD96,GSDMD,ZFP36,CD14,PRF1,CASP4,CD2,GBP5,LAG3,TBX21,ENSOCUG00000013412,IL27RA,EVPL,PIM2,CXCL10,GBP1,C5AR1,AIF1,NOS3,OTOP1,CXCL2,CCR7,UBD,CXCL9,FCER1G
biological_process	GO:0044419	biological process involved in interspecies interaction between organisms	1	1.56809e-10	1	0	CD96,GSDMD,ZFP36,CD14,PRF1,CASP4,CD2,GBP5,LAG3,TBX21,ENSOCUG00000013412,IL27RA,EVPL,PIM2,CXCL10,GBP1,C5AR1,AIF1,NOS3,OTOP1,CXCL2,CCR7,UBD,CXCL9,ICAM1,FCER1G
biological_process	GO:0009605	response to external stimulus	1	5.37548e-10	1	0	CD96,GSDMD,CXCR4,GPR18,CCL5,ZFP36,CCR5,CD14,CXCR6,PRF1,CASP4,CD2,GBP5,LAG3,TBX21,ENSOCUG00000013412,IL27RA,EVPL,PIM2,CXCL10,PDK4,GBP1,C5AR1,SLAMF1,AIF1,NOS3,OTOP1,CXCL2,CCR7,UBD,CXCL9,FCER1G,GRO1
biological_process	GO:0001775	cell activation	1	1.65121e-09	1	0	LCP2,GPR18,TNFRSF9,LCK,ZAP70,PSMB10,PRF1,CD2,LAG3,TBX21,IL27RA,CXCL10,SELP,ZNF683,C5AR1,SLAMF1,AIF1,CCR7,UBD,C1QA,ICAM1
biological_process	GO:0002685	regulation of leukocyte migration	1	2.98118e-09	1	0	GPR18,CCL5,CCR5,ENSOCUG00000013412,IL27RA,CXCL10,SELP,C5AR1,SLAMF1,AIF1,CCR7,ICAM1
biological_process	GO:0071674	mononuclear cell migration	1	7.76007e-09	1	0	CCL5,CCR5,TBX21,ENSOCUG00000013412,IL27RA,CXCL10,C5AR1,SLAMF1,AIF1,CCR7,ICAM1
biological_process	GO:0050896	response to stimulus	1	1.26094e-08	1	0	LCP2,CD96,GSDMD,CXCR4,GPR18,TAP1,GGT7,ENSOCUG00000002485,FMO1,GPR182,CCL5,ZFP36,CCR5,LCK,CD14,CXCR6,BTG2,STK40,ZAP70,GPR171,PRF1,CASP4,AVPI1,STC2,GPA1,CD2,GBP5,HLA-DPB1,GPR84,LAG3,ARID5A,TBX21,ENSOCUG00000013412,TNFRSF1B,P2RY10,IL27RA,EVPL,C1QC,DACT1,PIM2,CXCL10,ABI3,SELP,ZNF683,PDK4,GBP1,C5AR1,HLA-DMA,ARHGEF19,SLAMF1,AIF1,NOS3,OTOP1,CXCL2,CYTH4,CCR7,UBD,C1QA,CXCL9,ICAM1,DACT3,FCER1G,KVD43,GRO1
biological_process	GO:0002449	lymphocyte mediated immunity	1	2.33903e-08	1	0	CD96,PRF1,CD2,LAG3,TBX21,IL27RA,C1QC,SLAMF1,C1QA,ICAM1
biological_process	GO:0006950	response to stress	1	2.37139e-08	1	0	CD96,GSDMD,CXCR4,TAP1,GGT7,CCL5,ZFP36,CCR5,CD14,CXCR6,BTG2,PRF1,CASP4,CD2,GBP5,LAG3,ENSOCUG00000013412,TNFRSF1B,IL27RA,EVPL,DACT1,CXCL10,ABI3,SELP,PDK4,GBP1,C5AR1,ARHGEF19,SLAMF1,AIF1,NOS3,OTOP1,CXCL2,CCR7,UBD,CXCL9,FCER1G,GRO1
biological_process	GO:0050900	leukocyte migration	1	4.30201e-08	1	0	GPR18,CCL5,CCR5,TBX21,ENSOCUG00000013412,IL27RA,CXCL10,SELP,C5AR1,SLAMF1,AIF1,CCR7,ICAM1
biological_process	GO:0009617	response to bacterium	1	5.03991e-08	1	0	CD96,GSDMD,ZFP36,CD14,CASP4,GBP5,ENSOCUG00000013412,IL27RA,EVPL,CXCL10,C5AR1,NOS3,CXCL2,CCR7,CXCL9
biological_process	GO:0045321	leukocyte activation	1	5.4025e-08	1	0	LCP2,GPR18,TNFRSF9,LCK,ZAP70,PRF1,CD2,LAG3,TBX21,IL27RA,ZNF683,C5AR1,SLAMF1,AIF1,CCR7,UBD,C1QA,ICAM1
biological_process	GO:0071675	regulation of mononuclear cell migration	1	8.34993e-08	1	0	CCL5,CCR5,ENSOCUG00000013412,IL27RA,CXCL10,C5AR1,SLAMF1,AIF1,CCR7
biological_process	GO:0050776	regulation of immune response	1	8.63065e-08	1	0	LCP2,CD96,LCK,ZAP70,LAG3,TBX21,IL27RA,EVPL,C1QC,GBP1,C5AR1,SLAMF1,OTOP1,CCR7,C1QA,FCER1G
biological_process	GO:0060326	cell chemotaxis	1	9.0679e-08	1	0	GPR18,CCL5,CCR5,ENSOCUG00000013412,CXCL10,C5AR1,SLAMF1,AIF1,CXCL2,CCR7,CXCL9,GRO1
biological_process	GO:0002688	regulation of leukocyte chemotaxis	1	1.02772e-07	1	0	GPR18,CCL5,CCR5,ENSOCUG00000013412,CXCL10,C5AR1,SLAMF1,AIF1,CCR7
biological_process	GO:0002684	positive regulation of immune system process	1	1.14293e-07	1	0	LCP2,CCL5,CCR5,LCK,ZAP70,LAG3,TBX21,IL27RA,C1QC,CXCL10,GBP1,C5AR1,SLAMF1,AIF1,CCR7,C1QA,ICAM1
biological_process	GO:0098542	defense response to other organism	1	1.23043e-07	1	0	CD96,GSDMD,CD14,PRF1,CASP4,CD2,GBP5,LAG3,ENSOCUG00000013412,IL27RA,EVPL,GBP1,C5AR1,AIF1,OTOP1,UBD,FCER1G
cellular_component	GO:0005886	plasma membrane	1	1.27098e-07	1	0	SLC12A9,LCP2,GSDMD,CXCR4,GPR18,TNFRSF9,ENSOCUG00000002485,LCK,GJA3,CD14,ZAP70,CD2,HLA-DPB1,LAG3,IL27RA,EVPL,CXCL10,SELP,C5AR1,HLA-DMA,AIF1,NOS3,OTOP1,GABRA4,CCR7,CXCL9,ICAM1,FCER1G,PCDGD,TCC3
biological_process	GO:0019882	antigen processing and presentation	1	1.28979e-07	1	0	PSMB8,TAP1,ENSOCUG00000002485,HLA-DPB1,HLA-DMA,CCR7,ICAM1
biological_process	GO:0034097	response to cytokine	1	1.53099e-07	1	0	CXCR4,CCL5,ZFP36,CCR5,CXCR6,CASP4,GBP5,ENSOCUG00000013412,TNFRSF1B,IL27RA,CXCL10,GBP1,AIF1,OTOP1,CCR7,UBD,ICAM1
biological_process	GO:0050920	regulation of chemotaxis	1	3.54469e-07	1	0	CXCR4,GPR18,CCL5,CCR5,ENSOCUG00000013412,CXCL10,C5AR1,SLAMF1,AIF1,CCR7
biological_process	GO:0002687	positive regulation of leukocyte migration	1	4.47384e-07	1	0	CCL5,CCR5,CXCL10,C5AR1,SLAMF1,AIF1,CCR7,ICAM1
biological_process	GO:0002443	leukocyte mediated immunity	1	8.09367e-07	1	0	CD96,PRF1,CD2,LAG3,TBX21,IL27RA,C1QC,SLAMF1,C1QA,ICAM1
biological_process	GO:0048583	regulation of response to stimulus	1	9.24407e-07	1	0	LCP2,CD96,CXCR4,GPR18,GGT7,CCL5,ZFP36,CCR5,LCK,CD14,STK40,ZAP70,CASP4,AVPI1,GPA1,LAG3,TBX21,ENSOCUG00000013412,IL27RA,EVPL,C1QC,DACT1,CXCL10,ABI3,GBP1,C5AR1,SLAMF1,AIF1,NOS3,OTOP1,CYTH4,CCR7,UBD,C1QA,ICAM1,DACT3,FCER1G
biological_process	GO:0006935	chemotaxis	1	9.46023e-07	1	0	CXCR4,GPR18,CCL5,CCR5,CXCR6,ENSOCUG00000013412,CXCL10,C5AR1,SLAMF1,AIF1,CXCL2,CCR7,CXCL9,GRO1
biological_process	GO:0042330	taxis	1	9.46023e-07	1	0	CXCR4,GPR18,CCL5,CCR5,CXCR6,ENSOCUG00000013412,CXCL10,C5AR1,SLAMF1,AIF1,CXCL2,CCR7,CXCL9,GRO1
biological_process	GO:0002690	positive regulation of leukocyte chemotaxis	1	9.6187e-07	1	0	CCL5,CCR5,CXCL10,C5AR1,SLAMF1,AIF1,CCR7
cellular_component	GO:0071944	cell periphery	1	1.00251e-06	1	0	SLC12A9,LCP2,GSDMD,CXCR4,GPR18,TNFRSF9,ENSOCUG00000002485,LCK,GJA3,CD14,ZAP70,CD2,HLA-DPB1,LAG3,IL27RA,EVPL,CXCL10,SELP,C5AR1,HLA-DMA,AIF1,NOS3,OTOP1,GABRA4,CCR7,C6orf15,CXCL9,ICAM1,FCER1G,PCDGD,TCC3
molecular_function	GO:0008009	chemokine activity	1	1.85264e-06	1	0	CCL5,ENSOCUG00000013412,CXCL10,CXCL2,CXCL9,GRO1
cellular_component	GO:0009986	cell surface	1	2.08987e-06	1	0	CXCR4,TNFRSF9,CD14,CD2,LAG3,CXCL10,HLA-DMA,SLAMF1,CCR7,CXCL9,ICAM1,FCER1G,TCC3
cellular_component	GO:0009897	external side of plasma membrane	1	3.39204e-06	1	0	TNFRSF9,CD14,LAG3,CXCL10,CCR7,CXCL9,ICAM1,TCC3
cellular_component	GO:0005576	extracellular region	0.999999	3.68303e-06	1	0	GSDMD,CCL5,APOL3,CD14,PRF1,STC2,GPA1,FBLN1,LAG3,ENSOCUG00000013412,C1QC,TCN1,CXCL10,LCN2,GKN3P,CXCL2,CYTH4,C1QA,C6orf15,CXCL9,ICAM1,KVD43,GRO1
molecular_function	GO:0005525	GTP binding	0.999999	4.0712e-06	1	0	GIMAP5,GBP5,GBP1,RAB26,GIMAP6,GIMA5,GIMAP6,IFGGA1,GIMAP1,GIMAP2,GIMA7,GIMA4,GIMA7
molecular_function	GO:0032561	guanyl ribonucleotide binding	0.999999	4.76837e-06	1	0	GIMAP5,GBP5,GBP1,RAB26,GIMAP6,GIMA5,GIMAP6,IFGGA1,GIMAP1,GIMAP2,GIMA7,GIMA4,GIMA7
biological_process	GO:0002250	adaptive immune response	1	1.24186e-06	1	0.001	TAP1,ENSOCUG00000002485,PRF1,HLA-DPB1,TBX21,IL27RA,C1QC,HLA-DMA,SLAMF1,C1QA,ICAM1
biological_process	GO:0032101	regulation of response to external stimulus	1	1.252e-06	1	0.001	CD96,CXCR4,GPR18,CCL5,ZFP36,CCR5,CD14,CASP4,LAG3,ENSOCUG00000013412,EVPL,CXCL10,C5AR1,SLAMF1,AIF1,OTOP1,CCR7
cellular_component	GO:0042613	MHC class II protein complex	1	5.53362e-06	1	0.001	ENSOCUG00000002485,HLA-DPB1,HLA-DMA
molecular_function	GO:0019001	guanyl nucleotide binding	0.999999	6.01293e-06	1	0.001	GIMAP5,GBP5,GBP1,RAB26,GIMAP6,GIMA5,GIMAP6,IFGGA1,GIMAP1,GIMAP2,GIMA7,GIMA4,GIMA7
biological_process	GO:0001817	regulation of cytokine production	1	1.68672e-06	1	0.002	CD96,GSDMD,GPR18,ZFP36,CD14,CD2,GBP5,LAG3,TBX21,IL27RA,GBP1,C5AR1,SLAMF1,AIF1,CCR7
cellular_component	GO:0098552	side of membrane	0.999997	2.15459e-05	1	0.002	TNFRSF9,CD14,CD2,LAG3,CXCL10,CCR7,CXCL9,ICAM1,TCC3
biological_process	GO:0032703	negative regulation of interleukin-2 production	1	1.72496e-06	1	0.003	ZFP36,LAG3,TBX21,GBP1
biological_process	GO:0071345	cellular response to cytokine stimulus	1	1.92932e-06	1	0.003	CXCR4,ZFP36,CCR5,CXCR6,CASP4,GBP5,ENSOCUG00000013412,TNFRSF1B,IL27RA,CXCL10,GBP1,AIF1,OTOP1,CCR7,ICAM1
biological_process	GO:0001816	cytokine production	1	2.062e-06	1	0.003	CD96,GSDMD,GPR18,ZFP36,CD14,CD2,GBP5,LAG3,TBX21,IL27RA,GBP1,C5AR1,SLAMF1,AIF1,CCR7
biological_process	GO:0030595	leukocyte chemotaxis	1	2.72091e-06	1	0.003	GPR18,CCL5,CCR5,ENSOCUG00000013412,CXCL10,C5AR1,SLAMF1,AIF1,CCR7
biological_process	GO:0071677	positive regulation of mononuclear cell migration	1	2.97162e-06	1	0.003	CCL5,CCR5,CXCL10,SLAMF1,AIF1,CCR7
biological_process	GO:0046649	lymphocyte activation	0.999999	3.29565e-06	1	0.003	GPR18,TNFRSF9,LCK,ZAP70,PRF1,CD2,LAG3,TBX21,IL27RA,ZNF683,SLAMF1,AIF1,CCR7,ICAM1
biological_process	GO:0002252	immune effector process	0.999999	3.54769e-06	1	0.003	CD96,PRF1,CD2,LAG3,TBX21,IL27RA,EVPL,C1QC,ZNF683,SLAMF1,C1QA,ICAM1
biological_process	GO:0050778	positive regulation of immune response	0.999999	3.72983e-06	1	0.003	LCP2,ZAP70,LAG3,TBX21,IL27RA,C1QC,GBP1,C5AR1,SLAMF1,CCR7,C1QA
cellular_component	GO:0042611	MHC protein complex	1	5.39161e-05	1	0.003	ENSOCUG00000002485,HLA-DPB1,HLA-DMA
cellular_component	GO:0005615	extracellular space	0.999988	5.51437e-05	1	0.003	GSDMD,CCL5,GPA1,ENSOCUG00000013412,C1QC,CXCL10,GKN3P,CXCL2,C1QA,CXCL9,ICAM1,KVD43,GRO1
molecular_function	GO:0140375	immune receptor activity	0.999999	1.46536e-05	1	0.005	CXCR4,CCR5,CXCR6,IL27RA,C5AR1,CCR7,FCER1G
molecular_function	GO:0043168	anion binding	0.999995	1.56888e-05	1	0.005	MYO1F,GSDMD,TAP1,FMO1,LCK,STK40,ZAP70,GIMAP5,GBP5,PIM2,SELP,PDK4,GBP1,RUNX3,LCN2,RAB26,NOS3,GIMAP6,MYO1G,GIMA5,CAMK4,GIMAP6,IFGGA1,GIMAP1,GIMAP2,GIMA7,GIMA4,GIMA7
molecular_function	GO:0038023	signaling receptor activity	0.999995	1.86002e-05	1	0.005	CXCR4,GPR18,TNFRSF9,GPR182,CCR5,CXCR6,GPR171,GPR84,LAG3,TNFRSF1B,P2RY10,IL27RA,C5AR1,SLAMF1,GABRA4,CCR7,FCER1G
molecular_function	GO:0060089	molecular transducer activity	0.999995	1.86002e-05	1	0.005	CXCR4,GPR18,TNFRSF9,GPR182,CCR5,CXCR6,GPR171,GPR84,LAG3,TNFRSF1B,P2RY10,IL27RA,C5AR1,SLAMF1,GABRA4,CCR7,FCER1G
molecular_function	GO:0042379	chemokine receptor binding	0.999999	1.95883e-05	1	0.005	CCL5,ENSOCUG00000013412,CXCL10,CXCL2,CXCL9,GRO1
molecular_function	GO:0097367	carbohydrate derivative binding	0.999993	2.27386e-05	1	0.005	MYO1F,TAP1,LCK,CD14,STK40,ZAP70,GIMAP5,GBP5,PIM2,CXCL10,SELP,PDK4,GBP1,RUNX3,RAB26,NOS3,GIMAP6,MYO1G,GIMA5,CAMK4,GIMAP6,IFGGA1,GIMAP1,GIMAP2,GIMA7,GIMA4,GIMA7
biological_process	GO:0001818	negative regulation of cytokine production	0.999999	6.5011e-06	1	0.009	CD96,GPR18,ZFP36,LAG3,TBX21,IL27RA,GBP1,SLAMF1,CCR7
biological_process	GO:0042110	T cell activation	0.999999	7.62841e-06	1	0.01	GPR18,TNFRSF9,LCK,ZAP70,LAG3,TBX21,ZNF683,SLAMF1,AIF1,CCR7,ICAM1
biological_process	GO:0048584	positive regulation of response to stimulus	0.999997	8.88054e-06	1	0.01	LCP2,CXCR4,CCL5,CCR5,LCK,CD14,ZAP70,CASP4,AVPI1,LAG3,TBX21,IL27RA,C1QC,DACT1,CXCL10,ABI3,GBP1,C5AR1,SLAMF1,AIF1,CCR7,UBD,C1QA,ICAM1
molecular_function	GO:0036094	small molecule binding	0.999987	3.66221e-05	1	0.01	MYO1F,TAP1,FMO1,LCK,STK40,ZAP70,GIMAP5,GBP5,PIM2,TCN1,CRYM,PDK4,GBP1,RUNX3,LCN2,RAB26,NOS3,GIMAP6,MYO1G,GIMA5,CAMK4,GIMAP6,IFGGA1,GIMAP1,GIMAP2,GIMA7,GIMA4,GIMA7
biological_process	GO:0002237	response to molecule of bacterial origin	0.999999	9.15826e-06	1	0.013	CD96,ZFP36,CD14,ENSOCUG00000013412,CXCL10,C5AR1,NOS3,CXCL2,CCR7
biological_process	GO:1903131	mononuclear cell differentiation	0.999998	1.12998e-05	1	0.015	GPR18,TNFRSF9,LCK,ZAP70,LAG3,TBX21,ZNF683,SLAMF1,CCR7,UBD
biological_process	GO:0050863	regulation of T cell activation	0.999999	1.14051e-05	1	0.015	TNFRSF9,LCK,ZAP70,LAG3,TBX21,ZNF683,SLAMF1,AIF1,CCR7
molecular_function	GO:0000166	nucleotide binding	0.999975	7.19289e-05	1	0.016	MYO1F,TAP1,FMO1,LCK,STK40,ZAP70,GIMAP5,GBP5,PIM2,CRYM,PDK4,GBP1,RUNX3,RAB26,NOS3,GIMAP6,MYO1G,GIMA5,CAMK4,GIMAP6,IFGGA1,GIMAP1,GIMAP2,GIMA7,GIMA4,GIMA7
molecular_function	GO:1901265	nucleoside phosphate binding	0.999975	7.19289e-05	1	0.016	MYO1F,TAP1,FMO1,LCK,STK40,ZAP70,GIMAP5,GBP5,PIM2,CRYM,PDK4,GBP1,RUNX3,RAB26,NOS3,GIMAP6,MYO1G,GIMA5,CAMK4,GIMAP6,IFGGA1,GIMAP1,GIMAP2,GIMA7,GIMA4,GIMA7
molecular_function	GO:0004888	transmembrane signaling receptor activity	0.999982	7.26172e-05	1	0.016	CXCR4,GPR18,GPR182,CCR5,CXCR6,GPR171,GPR84,LAG3,TNFRSF1B,P2RY10,IL27RA,C5AR1,GABRA4,CCR7,FCER1G
biological_process	GO:0032609	interferon-gamma production	0.999999	1.2765e-05	1	0.018	CD96,CD14,CD2,IL27RA,SLAMF1,CCR7
biological_process	GO:0032649	regulation of interferon-gamma production	0.999999	1.2765e-05	1	0.018	CD96,CD14,CD2,IL27RA,SLAMF1,CCR7
biological_process	GO:0070887	cellular response to chemical stimulus	0.999996	1.33361e-05	1	0.018	CXCR4,GPR18,FMO1,CCL5,ZFP36,CCR5,CD14,CXCR6,CASP4,GBP5,ARID5A,TBX21,ENSOCUG00000013412,TNFRSF1B,IL27RA,CXCL10,PDK4,GBP1,C5AR1,SLAMF1,AIF1,NOS3,OTOP1,CXCL2,CCR7,CXCL9,ICAM1,GRO1
molecular_function	GO:0032553	ribonucleotide binding	0.999972	8.32542e-05	1	0.02	MYO1F,TAP1,LCK,STK40,ZAP70,GIMAP5,GBP5,PIM2,PDK4,GBP1,RUNX3,RAB26,NOS3,GIMAP6,MYO1G,GIMA5,CAMK4,GIMAP6,IFGGA1,GIMAP1,GIMAP2,GIMA7,GIMA4,GIMA7
biological_process	GO:0002768	immune response-regulating cell surface receptor signaling pathway	0.999999	1.70326e-05	1	0.023	LCP2,LCK,ZAP70,GBP1,C5AR1,CCR7,FCER1G
biological_process	GO:0097529	myeloid leukocyte migration	0.999998	1.72417e-05	1	0.023	CCL5,CCR5,ENSOCUG00000013412,CXCL10,C5AR1,SLAMF1,AIF1,CCR7
biological_process	GO:0002764	immune response-regulating signaling pathway	0.999998	1.9784e-05	1	0.023	LCP2,LCK,ZAP70,GBP1,C5AR1,CCR7,FCER1G
biological_process	GO:0050921	positive regulation of chemotaxis	0.999998	1.9784e-05	1	0.023	CCL5,CCR5,CXCL10,C5AR1,SLAMF1,AIF1,CCR7
biological_process	GO:0034341	response to interferon-gamma	0.999999	2.0151e-05	1	0.026	GBP5,GBP1,AIF1,OTOP1,UBD
biological_process	GO:0002521	leukocyte differentiation	0.999996	2.15641e-05	1	0.026	GPR18,TNFRSF9,LCK,ZAP70,LAG3,TBX21,C1QC,ZNF683,SLAMF1,CCR7,UBD
biological_process	GO:0030217	T cell differentiation	0.999998	2.18855e-05	1	0.026	GPR18,TNFRSF9,LCK,ZAP70,LAG3,TBX21,ZNF683,CCR7
biological_process	GO:0040012	regulation of locomotion	0.999995	2.371e-05	1	0.029	CXCR4,GPR18,CCL5,CCR5,ENSOCUG00000013412,IL27RA,CXCL10,ABI3,SELP,C5AR1,SLAMF1,AIF1,NOS3,CCR7,ICAM1
molecular_function	GO:0035639	purine ribonucleoside triphosphate binding	0.999943	0.000164635	1	0.034	MYO1F,TAP1,LCK,STK40,ZAP70,GIMAP5,GBP5,PIM2,PDK4,GBP1,RUNX3,RAB26,GIMAP6,MYO1G,GIMA5,CAMK4,GIMAP6,IFGGA1,GIMAP1,GIMAP2,GIMA7,GIMA4,GIMA7
biological_process	GO:0016477	cell migration	0.999991	3.33114e-05	1	0.039	GPR18,CCL5,CCR5,TBX21,ENSOCUG00000013412,IL27RA,CXCL10,ABI3,SELP,C5AR1,SLAMF1,AIF1,NOS3,CXCL2,CCR7,CXCL9,ICAM1,GRO1
molecular_function	GO:0032555	purine ribonucleotide binding	0.999924	0.000214172	1	0.039	MYO1F,TAP1,LCK,STK40,ZAP70,GIMAP5,GBP5,PIM2,PDK4,GBP1,RUNX3,RAB26,GIMAP6,MYO1G,GIMA5,CAMK4,GIMAP6,IFGGA1,GIMAP1,GIMAP2,GIMA7,GIMA4,GIMA7
biological_process	GO:0072676	lymphocyte migration	0.999998	3.34993e-05	1	0.041	TBX21,ENSOCUG00000013412,IL27RA,CXCL10,AIF1,ICAM1
molecular_function	GO:0001637	G protein-coupled chemoattractant receptor activity	0.999989	0.000241989	1	0.042	CXCR4,CCR5,CXCR6,CCR7
molecular_function	GO:0004950	chemokine receptor activity	0.999989	0.000241989	1	0.042	CXCR4,CCR5,CXCR6,CCR7
molecular_function	GO:0001653	peptide receptor activity	0.99998	0.000251987	1	0.044	CXCR4,CCR5,CXCR6,GPR171,CCR7
molecular_function	GO:0017076	purine nucleotide binding	0.999906	0.000261458	1	0.044	MYO1F,TAP1,LCK,STK40,ZAP70,GIMAP5,GBP5,PIM2,PDK4,GBP1,RUNX3,RAB26,GIMAP6,MYO1G,GIMA5,CAMK4,GIMAP6,IFGGA1,GIMAP1,GIMAP2,GIMA7,GIMA4,GIMA7
molecular_function	GO:0070003	threonine-type peptidase activity	0.999995	0.000268742	1	0.052	PSMB8,GGT7,PSMB10
biological_process	GO:0030334	regulation of cell migration	0.99999	4.47158e-05	1	0.053	GPR18,CCL5,CCR5,ENSOCUG00000013412,IL27RA,CXCL10,ABI3,SELP,C5AR1,SLAMF1,AIF1,NOS3,CCR7,ICAM1
biological_process	GO:0042221	response to chemical	0.999981	5.0617e-05	1	0.055	CD96,CXCR4,GPR18,FMO1,CCL5,ZFP36,CCR5,LCK,CD14,CXCR6,CASP4,GBP5,ARID5A,TBX21,ENSOCUG00000013412,TNFRSF1B,IL27RA,CXCL10,PDK4,GBP1,C5AR1,SLAMF1,AIF1,NOS3,OTOP1,CXCL2,CCR7,UBD,CXCL9,ICAM1,GRO1
biological_process	GO:0032103	positive regulation of response to external stimulus	0.999992	5.0682e-05	1	0.055	CCL5,CCR5,CD14,CASP4,LAG3,CXCL10,C5AR1,SLAMF1,AIF1,CCR7
molecular_function	GO:0005125	cytokine activity	0.999957	0.000370833	1	0.056	CCL5,ENSOCUG00000013412,CXCL10,CXCL2,CXCL9,GRO1
biological_process	GO:0040011	locomotion	0.999984	5.28633e-05	1	0.06	CXCR4,GPR18,CCL5,CCR5,CXCR6,TBX21,ENSOCUG00000013412,IL27RA,CXCL10,ABI3,SELP,C5AR1,SLAMF1,AIF1,NOS3,CXCL2,CCR7,CXCL9,ICAM1,GRO1
biological_process	GO:0051249	regulation of lymphocyte activation	0.999991	5.46109e-05	1	0.061	TNFRSF9,LCK,ZAP70,LAG3,TBX21,IL27RA,ZNF683,SLAMF1,AIF1,CCR7
biological_process	GO:0070098	chemokine-mediated signaling pathway	0.999997	5.49342e-05	1	0.062	CXCR4,CCR5,CXCR6,CXCL10,CCR7
biological_process	GO:0034612	response to tumor necrosis factor	0.999994	5.79071e-05	1	0.062	CCL5,ZFP36,CASP4,ENSOCUG00000013412,TNFRSF1B,GBP1,UBD
biological_process	GO:0002827	positive regulation of T-helper 1 type immune response	0.999999	6.31123e-05	1	0.08	TBX21,IL27RA,SLAMF1
biological_process	GO:0002683	negative regulation of immune system process	0.999989	6.32539e-05	1	0.08	CD96,GPR18,LAG3,TBX21,ENSOCUG00000013412,IL27RA,C1QC,GBP1,SLAMF1,OTOP1
cellular_component	GO:0062167	complement component C1q complex	1	0.000316986	1	0.08	C1QC,C1QA
cellular_component	GO:1990111	spermatoproteasome complex	1	0.000316986	1	0.08	PSMB8,PSMB10
biological_process	GO:2000145	regulation of cell motility	0.999985	6.34703e-05	1	0.081	GPR18,CCL5,CCR5,ENSOCUG00000013412,IL27RA,CXCL10,ABI3,SELP,C5AR1,SLAMF1,AIF1,NOS3,CCR7,ICAM1
biological_process	GO:0050865	regulation of cell activation	0.999988	6.53411e-05	1	0.085	TNFRSF9,LCK,ZAP70,LAG3,TBX21,IL27RA,SELP,ZNF683,SLAMF1,AIF1,CCR7
biological_process	GO:0002456	T cell mediated immunity	0.999998	7.42814e-05	1	0.093	PRF1,TBX21,SLAMF1,ICAM1
biological_process	GO:1990869	cellular response to chemokine	0.999995	8.41902e-05	1	0.096	CXCR4,CCR5,CXCR6,CXCL10,CCR7
biological_process	GO:1903037	regulation of leukocyte cell-cell adhesion	0.999989	8.51503e-05	1	0.096	LCK,ZAP70,LAG3,TBX21,SELP,SLAMF1,AIF1,CCR7
biological_process	GO:0051270	regulation of cellular component movement	0.999979	8.8786e-05	1	0.097	GPR18,CCL5,CCR5,ENSOCUG00000013412,IL27RA,CXCL10,ABI3,SELP,C5AR1,SLAMF1,AIF1,NOS3,CCR7,ICAM1
biological_process	GO:0030097	hemopoiesis	0.999978	9.77164e-05	1	0.099	GPR18,TNFRSF9,ZFP36,LCK,ZAP70,GPR171,LAG3,TBX21,C1QC,ZNF683,SLAMF1,CCR7,UBD
biological_process	GO:1901576	organic substance biosynthetic process	0.0022088	0.999026	0.098	1	ST3GAL1,GGT7,ZFP36,BTG2,GPA1,ARID5A,TBX21,DACT1,CRYM,ZNF683,PDK4,RUNX3,C5AR1,NOS3,CCR7,DUT,CREM
molecular_function	GO:0003676	nucleic acid binding	0.00276136	0.999034	0.025	1	ZFP36,ARID5A,TBX21,ZNF683,RUNX3,C15orf22,LOC100344952,CREM
cellular_component	GO:0031981	nuclear lumen	0.00248095	0.999311	0.027	1	GSDMD,CD2,DACT1,UBD,GIMAP2
cellular_component	GO:0031974	membrane-enclosed lumen	0.0019221	0.999359	0.019	1	DUSP2,GSDMD,STK40,CD2,DACT1,PDK4,UBD,GIMAP2
cellular_component	GO:0043233	organelle lumen	0.0019221	0.999359	0.019	1	DUSP2,GSDMD,STK40,CD2,DACT1,PDK4,UBD,GIMAP2
cellular_component	GO:0070013	intracellular organelle lumen	0.0019221	0.999359	0.019	1	DUSP2,GSDMD,STK40,CD2,DACT1,PDK4,UBD,GIMAP2
biological_process	GO:0044260	cellular macromolecule metabolic process	0.00128412	0.9994	0.058	1	DUSP2,ST3GAL1,LCP2,PSMB8,ZFP36,LCK,BTG2,STK40,ZAP70,PPM1J,PSMB10,FBLN1,ARID5A,TBX21,RNF19B,IL27RA,DACT1,PIM2,CRYM,ZNF683,RUNX3,C5AR1,CCR7,CAMK4,UBD,CREM
cellular_component	GO:0043226	organelle	0.000836347	0.999642	0.006	1	DUSP2,ST3GAL1,MYO1F,GSDMD,CXCR4,GPR18,PSMB8,TAP1,ENSOCUG00000002485,FMO1,ZFP36,LCK,CD14,MRPS33,STK40,PSMB10,PRF1,KANK4,STC2,CD2,GBP5,HLA-DPB1,TBX21,EVPL,DACT1,SELP,CRYM,PDK4,RUNX3,C5AR1,HLA-DMA,SLAMF1,AIF1,NOS3,MYO1G,LOC100344952,CYTH4,IFGGA1,UBD,GIMAP2,ICAM1,CREM,NDUB1
cellular_component	GO:0043231	intracellular membrane-bounded organelle	0.000781673	0.999657	0.006	1	DUSP2,ST3GAL1,GSDMD,CXCR4,GPR18,PSMB8,TAP1,ENSOCUG00000002485,FMO1,CD14,MRPS33,STK40,PSMB10,PRF1,STC2,CD2,HLA-DPB1,TBX21,DACT1,SELP,CRYM,PDK4,RUNX3,C5AR1,HLA-DMA,SLAMF1,NOS3,LOC100344952,IFGGA1,UBD,GIMAP2,CREM,NDUB1
cellular_component	GO:0043229	intracellular organelle	0.000678443	0.99971	0.006	1	DUSP2,ST3GAL1,MYO1F,GSDMD,CXCR4,GPR18,PSMB8,TAP1,ENSOCUG00000002485,FMO1,ZFP36,LCK,CD14,MRPS33,STK40,PSMB10,PRF1,KANK4,STC2,CD2,HLA-DPB1,TBX21,EVPL,DACT1,SELP,CRYM,PDK4,RUNX3,C5AR1,HLA-DMA,SLAMF1,AIF1,NOS3,MYO1G,LOC100344952,CYTH4,IFGGA1,UBD,GIMAP2,CREM,NDUB1
biological_process	GO:0034645	cellular macromolecule biosynthetic process	0.00078307	0.99971	0.033	1	ST3GAL1,ZFP36,BTG2,ARID5A,TBX21,DACT1,CRYM,ZNF683,RUNX3,C5AR1,CCR7,CREM
biological_process	GO:0009059	macromolecule biosynthetic process	0.000649562	0.999763	0.028	1	ST3GAL1,ZFP36,BTG2,ARID5A,TBX21,DACT1,CRYM,ZNF683,RUNX3,C5AR1,CCR7,CREM
biological_process	GO:0006139	nucleobase-containing compound metabolic process	0.000516623	0.999804	0.023	1	ZFP36,BTG2,ARID5A,TBX21,IL27RA,DACT1,CRYM,ZNF683,PDK4,RUNX3,C5AR1,NOS3,DUT,CREM
cellular_component	GO:0043227	membrane-bounded organelle	0.000453672	0.999808	0.002	1	DUSP2,ST3GAL1,GSDMD,CXCR4,GPR18,PSMB8,TAP1,ENSOCUG00000002485,FMO1,CD14,MRPS33,STK40,PSMB10,PRF1,STC2,CD2,GBP5,HLA-DPB1,TBX21,DACT1,SELP,CRYM,PDK4,RUNX3,C5AR1,HLA-DMA,SLAMF1,NOS3,LOC100344952,IFGGA1,UBD,GIMAP2,ICAM1,CREM,NDUB1
biological_process	GO:0016070	RNA metabolic process	0.000565404	0.999809	0.024	1	ZFP36,BTG2,ARID5A,TBX21,DACT1,CRYM,ZNF683,RUNX3,C5AR1,CREM
biological_process	GO:1901360	organic cyclic compound metabolic process	0.000405693	0.999845	0.017	1	ZFP36,BTG2,GPA1,ARID5A,TBX21,IL27RA,DACT1,CRYM,ZNF683,PDK4,RUNX3,C5AR1,NOS3,DUT,CREM
biological_process	GO:0046483	heterocycle metabolic process	0.000333608	0.999877	0.012	1	ZFP36,BTG2,ARID5A,TBX21,IL27RA,DACT1,CRYM,ZNF683,PDK4,RUNX3,C5AR1,NOS3,DUT,CREM
biological_process	GO:0006725	cellular aromatic compound metabolic process	0.000275066	0.9999	0.006	1	ZFP36,BTG2,ARID5A,TBX21,IL27RA,DACT1,CRYM,ZNF683,PDK4,RUNX3,C5AR1,NOS3,DUT,CREM
cellular_component	GO:0005634	nucleus	0.000201019	0.99993	0	1	DUSP2,GSDMD,PSMB8,STK40,PSMB10,CD2,TBX21,DACT1,RUNX3,LOC100344952,IFGGA1,UBD,GIMAP2,CREM
biological_process	GO:0090304	nucleic acid metabolic process	0.000143888	0.999954	0.002	1	ZFP36,BTG2,ARID5A,TBX21,IL27RA,DACT1,CRYM,ZNF683,RUNX3,C5AR1,CREM
biological_process	GO:0006807	nitrogen compound metabolic process	8.46262e-05	0.999965	0.002	1	DUSP2,ST3GAL1,LCP2,PSMB8,GGT7,ZFP36,LCK,APOL3,BTG2,STK40,ZAP70,PPM1J,PSMB10,CASP4,FBLN1,ARID5A,TBX21,RNF19B,IL27RA,DACT1,PIM2,CRYM,ZNF683,PDK4,RUNX3,C5AR1,NOS3,CCR7,CAMK4,DUT,UBD,CREM
biological_process	GO:0044238	primary metabolic process	5.64246e-05	0.999977	0.001	1	DUSP2,ST3GAL1,LCP2,PSMB8,FMO1,ZFP36,LCK,APOL3,BTG2,MTMR11,STK40,ZAP70,PPM1J,PSMB10,CASP4,GPA1,FBLN1,ARID5A,TBX21,RNF19B,IL27RA,DACT1,PIM2,CRYM,ZNF683,PDK4,RUNX3,C5AR1,NOS3,CCR7,CAMK4,DUT,UBD,CREM
cellular_component	GO:0005622	intracellular anatomical structure	5.18817e-05	0.999982	0	1	DUSP2,ST3GAL1,LCP2,MYO1F,GSDMD,CXCR4,GPR18,PSMB8,TAP1,ENSOCUG00000002485,FMO1,ZFP36,LCK,CD14,MRPS33,MTMR11,STK40,ZAP70,PSMB10,PRF1,KANK4,STC2,BIN2,CD2,HLA-DPB1,TBX21,EVPL,DACT1,ABI3,SELP,CRYM,PDK4,RUNX3,C5AR1,HLA-DMA,SLAMF1,AIF1,NOS3,MYO1G,LOC100344952,CYTH4,IFGGA1,UBD,GIMAP2,CREM,NDUB1
biological_process	GO:0034641	cellular nitrogen compound metabolic process	2.48291e-05	0.999992	0	1	GGT7,ZFP36,BTG2,ARID5A,TBX21,IL27RA,DACT1,CRYM,ZNF683,PDK4,RUNX3,C5AR1,NOS3,DUT,CREM
biological_process	GO:0044237	cellular metabolic process	7.72362e-06	0.999997	0	1	DUSP2,ST3GAL1,LCP2,PSMB8,GGT7,FMO1,ZFP36,LCK,BTG2,MTMR11,STK40,ZAP70,PPM1J,PSMB10,STC2,FBLN1,ARID5A,TBX21,RNF19B,IL27RA,DACT1,PIM2,CRYM,ZNF683,PDK4,RUNX3,C5AR1,NOS3,CCR7,CAMK4,DUT,UBD,CREM
molecular_function	GO:0046914	transition metal ion binding	0.00701222	1	0.1	1
biological_process	GO:0015031	protein transport	0.00159094	1	0.071	1
biological_process	GO:0045184	establishment of protein localization	0.000878524	1	0.037	1
cellular_component	GO:0140513	nuclear protein-containing complex	0.00332786	1	0.035	1

## Sheet: F_SM vs CM adult
ontology	node_id	node_name	raw_p_underrep	raw_p_overrep	FWER_underrep	FWER_overrep	DE
cellular_component	GO:0005576	extracellular region	1	8.66787e-13	1	0	BMP3,LOC100348776,COL10A1,FAM3D,PKDCC,THBS1,TIMP3,GPA1,CCL28,TFF1,NPY,TGFB3,CXCL8,ADAMTS4,TNFAIP6,TNLG6A,IL36A,MMP9,ADAMTS1,SFRP2,SERPINB5,LCN2,KV10,C1QTNF5,MSMB,TM11G,VASN,IGK,IL1B,KX858713,NUPR1,CH1,BGLAP,LV545,BCAN,LOC103347507,FJX1,JCHAIN,FLP,IGL,CFB,KV14,HSP7C,WFD21,IGHA
biological_process	GO:0006959	humoral immune response	1	2.39165e-07	1	0	S100A9,EVPL,S100A12,IL1B,JCHAIN,SFTPD,KRT1,CFB,WFD21,IGHA
cellular_component	GO:0005615	extracellular space	1	2.44334e-07	1	0	BMP3,LOC100348776,THBS1,GPA1,CCL28,TGFB3,CXCL8,TNLG6A,IL36A,SERPINB5,KV10,VASN,IGK,IL1B,KX858713,LV545,FJX1,JCHAIN,IGL,KV14,HSP7C,IGHA
biological_process	GO:0006955	immune response	1	8.99796e-07	1	0	NFIL3,LOC100348776,SFPQ,THBS1,HYAL2,S100A9,AQP4,CCL28,TGFB3,CXCL8,EVPL,TNLG6A,BPIFB3,IL36A,TRIM26,KV10,S100A12,ISG20,ABC3A,IGK,IL1B,KX858713,LV545,JCHAIN,SFTPD,TCIM,IGL,KRT1,CFB,KV14,WFD21,IGHA
biological_process	GO:0019730	antimicrobial humoral response	1	3.82283e-06	1	0.003	S100A9,EVPL,S100A12,JCHAIN,SFTPD,WFD21
molecular_function	GO:0005539	glycosaminoglycan binding	0.999999	1.24626e-05	1	0.004	THBS1,HYAL2,CXCL8,TNFAIP6,SUSD5,ADAMTS1,BCAN,JCHAIN
molecular_function	GO:0005540	hyaluronic acid binding	1	1.25761e-05	1	0.004	HYAL2,TNFAIP6,SUSD5,BCAN
cellular_component	GO:0019814	immunoglobulin complex	0.999997	3.57063e-05	1	0.005	KV10,IGK,KX858713,JCHAIN,IGL,KV14,IGHA
molecular_function	GO:0048018	receptor ligand activity	0.999983	7.96884e-05	1	0.018	BMP3,LOC100348776,GPA1,CCL28,OSGIN1,NPY,TGFB3,CXCL8,TNLG6A,IL36A,SFRP2,IL1B
molecular_function	GO:0030546	signaling receptor activator activity	0.999966	0.000149744	1	0.033	BMP3,LOC100348776,GPA1,CCL28,OSGIN1,NPY,TGFB3,CXCL8,TNLG6A,IL36A,SFRP2,IL1B
molecular_function	GO:0051015	actin filament binding	0.999984	0.000169598	1	0.037	TAGLN,FERMT1,PLS1,TAGLN,FLNA,GJB6
cellular_component	GO:0001533	cornified envelope	0.999989	0.000257115	1	0.041	EVPL,SERPINB5,ENSOCUG00000026830,KRT1
biological_process	GO:0043065	positive regulation of apoptotic process	0.999986	6.40943e-05	1	0.079	LOC100348776,SFPQ,THBS1,HYAL2,TIMP3,S100A9,OSGIN1,GADD45G,TNLG6A,MMP9,SFRP2,NUPR1,TNFRSF12A
cellular_component	GO:0005634	nucleus	0.00327954	0.998197	0.064	1	NFIL3,S100B,SFPQ,PPP1R10,BRD2,FTSJ3,CLCA2,TSPAN1,ETV5,HYAL2,MAPKAPK3,S100P,NFX1,CRYAB,GADD45G,RRS1,ADAMTS4,FILIP1L,CITED4,GTF2E2,ABT1,BARX2,CSRNP1,ID3,ISG20,PELO,ID1,NUPR1,NXT1,TCIM,CREM,ENSOCUG00000031226,ENSOCUG00000032173,HSP7C,ERF
cellular_component	GO:0005737	cytoplasm	0.00311469	0.998209	0.058	1	CDO1,DES,S100B,SFPQ,FMO1,PKDCC,BBS7,THBS1,VPS37B,CLCA2,MALL,TSPAN1,HYAL2,MMACHC,CYP2A10,SLC16A13,KANK4,TOM20,GALT8,LMCD1,NPY,NCCRP1,TAGLN,CRYAB,ELOVL6,ENSA,FILIP1L,EVPL,RPL36AL,ADRB2,ADAMTS1,SERPINB5,FERMT1,PLS1,BARX2,C1QTNF5,ID3,ABC3A,PELO,IL1B,ID1,NUPR1,NXT1,ENSOCUG00000026830,TUBA4A,TCIM,RPL36AL,FUT1,AMOTL2,UBAP1L,ENSOCUG00000032173,HSP7C,LOC100341262,ERF
cellular_component	GO:1902494	catalytic complex	0.00369035	0.999019	0.077	1	PPP1R10,ELOVL6,CYB5R3,GTF2E2
cellular_component	GO:0005783	endoplasmic reticulum	0.00320216	0.999284	0.058	1	FMO1,CYP2A10,ELOVL6
biological_process	GO:0044238	primary metabolic process	0.000974215	0.999445	0.077	1	NFIL3,EFCAB7,LCT,SFPQ,RPL29,PPP1R10,FMO1,PKDCC,BBS7,CLCA1,THBS1,FCSK,FTSJ3,SULT1C3,CLCA2,ETV5,HYAL2,MAPKAPK3,KIRREL2,MYLIP,TIMP3,GPA1,S100A9,NFX1,GALT8,HSF2BP,LMCD1,KLHL17,TGFB3,ARID5A,PAICS,CRYAB,ELOVL6,ADAMTS4,CISH,TNLG6A,RPL36AL,GPT2,TRIM26,CITED4,GTF2E2,ADRB2,MMP9,ADAMTS1,SFRP2,SERPINB5,BARX2,ECI1,CSRNP1,TM11G,ID3,ISG20,ABC3A,PELO,IL1B,ID1,NUPR1,C19H17orf97,ENSOCUG00000026830,TCIM,RPL36AL,FUT…
biological_process	GO:0044237	cellular metabolic process	0.000557231	0.99969	0.045	1	NFIL3,CDO1,EFCAB7,LCT,SFPQ,RPL29,PPP1R10,GGT7,FMO1,PKDCC,BBS7,THBS1,FCSK,FTSJ3,SULT1C3,VPS37B,ETV5,HYAL2,MAPKAPK3,AMD1,MMACHC,AMD1,KIRREL2,MYLIP,TIMP3,S100A9,NFX1,GALT8,HSF2BP,LMCD1,KLHL17,TGFB3,CXCL8,ARID5A,PAICS,CRYAB,ELOVL6,CISH,CYB5R3,TNLG6A,RPL36AL,GPT2,TRIM26,CITED4,GTF2E2,ADRB2,MMP9,SFRP2,SERPINB5,BARX2,ECI1,CSRNP1,S100A12,ID3,ISG20,ABC3A,PELO,IL1B,ID1,NUPR1,C19H17orf97,ENSOCUG00000026830,…
cellular_component	GO:0005739	mitochondrion	0.000270945	0.999963	0.007	1	TOM20,CRYAB
cellular_component	GO:0043229	intracellular organelle	9.15176e-06	0.999996	0	1	NFIL3,DES,NES,S100B,SFPQ,RPL29,PPP1R10,FMO1,PKDCC,BBS7,BRD2,THBS1,FTSJ3,VPS37B,CLCA2,MALL,TSPAN1,ETV5,HYAL2,MAPKAPK3,S100P,CYP2A10,SLC16A13,KANK4,MYLIP,NFX1,TOM20,STRBP,GALT8,HSF2BP,IFT81,NPY,CGN,CRYAB,ELOVL6,GADD45G,RRS1,ADAMTS4,CYB5R3,FILIP1L,EVPL,RPL36AL,CITED4,GTF2E2,ADRB2,ADAMTS1,ABT1,PLS1,BARX2,CSRNP1,C1QTNF5,ID3,ISG20,ABC3A,PELO,IL1B,ID1,NUPR1,NXT1,GJB6,TUBA4A,TCIM,RPL36AL,FUT1,UBAP1L,KRT1…
cellular_component	GO:0043226	organelle	3.76785e-06	0.999998	0	1	NFIL3,EFCAB7,DES,NES,S100B,SFPQ,RPL29,PPP1R10,FMO1,PKDCC,BBS7,BRD2,THBS1,FTSJ3,VPS37B,CLCA2,MALL,TSPAN1,ETV5,HYAL2,MAPKAPK3,S100P,CYP2A10,SLC16A13,KANK4,MYLIP,NFX1,TOM20,STRBP,GALT8,HSF2BP,IFT81,NPY,CGN,CRYAB,ELOVL6,GADD45G,RRS1,ADAMTS4,CYB5R3,FILIP1L,EVPL,RPL36AL,CITED4,GTF2E2,ADRB2,ADAMTS1,ABT1,PLS1,BARX2,CSRNP1,C1QTNF5,ID3,VASN,ISG20,ABC3A,PELO,IL1B,ID1,NUPR1,NXT1,GJB6,TUBA4A,TCIM,RPL36AL,FUT1…
cellular_component	GO:0005622	intracellular anatomical structure	3.73091e-07	1	0	1	NFIL3,CDO1,DES,NES,S100B,SFPQ,RPL29,PPP1R10,FMO1,PKDCC,BBS7,BRD2,THBS1,FTSJ3,VPS37B,CLCA2,MALL,TSPAN1,ETV5,HYAL2,MAPKAPK3,MMACHC,S100P,CYP2A10,SLC16A13,KANK4,MYLIP,NFX1,TOM20,STRBP,GALT8,HSF2BP,IFT81,LMCD1,NPY,NCCRP1,TAGLN,CGN,CRYAB,ELOVL6,GADD45G,RRS1,ADAMTS4,ENSA,CYB5R3,FILIP1L,EVPL,RPL36AL,CITED4,GTF2E2,ADRB2,ADAMTS1,ABT1,SERPINB5,FERMT1,PLS1,BARX2,CSRNP1,C1QTNF5,ID3,ISG20,ABC3A,PELO,IL1B,ID1,…
cellular_component	GO:0043227	membrane-bounded organelle	8.18329e-08	1	0	1	NFIL3,EFCAB7,S100B,SFPQ,PPP1R10,FMO1,PKDCC,BBS7,BRD2,THBS1,FTSJ3,VPS37B,CLCA2,MALL,TSPAN1,ETV5,HYAL2,MAPKAPK3,S100P,CYP2A10,SLC16A13,NFX1,TOM20,GALT8,IFT81,NPY,CRYAB,ELOVL6,GADD45G,RRS1,ADAMTS4,FILIP1L,CITED4,GTF2E2,ADRB2,ADAMTS1,ABT1,BARX2,CSRNP1,C1QTNF5,ID3,VASN,ISG20,PELO,IL1B,ID1,NUPR1,NXT1,TCIM,FUT1,UBAP1L,CREM,ENSOCUG00000031226,ENSOCUG00000032173,HSP7C,LOC100341262,ERF
cellular_component	GO:0043231	intracellular membrane-bounded organelle	5.92798e-08	1	0	1	NFIL3,S100B,SFPQ,PPP1R10,FMO1,PKDCC,BRD2,THBS1,FTSJ3,VPS37B,CLCA2,MALL,TSPAN1,ETV5,HYAL2,MAPKAPK3,S100P,CYP2A10,SLC16A13,NFX1,TOM20,GALT8,NPY,CRYAB,ELOVL6,GADD45G,RRS1,ADAMTS4,FILIP1L,CITED4,GTF2E2,ADRB2,ADAMTS1,ABT1,BARX2,CSRNP1,C1QTNF5,ID3,ISG20,PELO,IL1B,ID1,NUPR1,NXT1,TCIM,FUT1,UBAP1L,CREM,ENSOCUG00000031226,ENSOCUG00000032173,HSP7C,ERF
