# Supplementary material for: Sex separation unveils the functional plasticity of the vomeronasal organ in rabbits
Source: Front Mol Neurosci. 2022 Oct 21;15:1034254. doi: 10.3389/fnmol.2022.1034254 (PMC9634631; doi:10.3389/fnmol.2022.1034254)
Supplement: Supplementary file 9 [file Table_8.xlsx]

## Sheet: MHC_mice_rabbits
Gene ID	Description	Gene name					Rabbit MHC genes found with Blast against mice reference
#AF539594 (mice reference)							Mice MHC vomeronasal genes
ENSOCUG00000013304	Patr class I histocompatibility antigen, A-126 alpha chain; AltName: Full=ChLa class I histocompatibility antigen, A-126 alpha chain; AltName: Full=MHC class I antigen Patr-A*0401; Flags: Precursor	RLA-A3
ENSOCUG00000011016	RLA class I histocompatibility antigen, alpha chain 11/11; Flags: Precursor	HLA
#AF539595
ENSOCUG00000013304	Patr class I histocompatibility antigen, A-126 alpha chain; AltName: Full=ChLa class I histocompatibility antigen, A-126 alpha chain; AltName: Full=MHC class I antigen Patr-A*0401; Flags: Precursor	RLA-A3
ENSOCUG00000011016	RLA class I histocompatibility antigen, alpha chain 11/11; Flags: Precursor	HLA
ENSOCUG00000008993	Patr class I histocompatibility antigen, A-126 alpha chain; AltName: Full=ChLa class I histocompatibility antigen, A-126 alpha chain; AltName: Full=MHC class I antigen Patr-A*0401; Flags: Precursor	HLA-A3
#AF539596
ENSOCUG00000010972	Oryctolagus cuniculus MHC RLA region class I 19-1 (LOC100328967), mRNA. [Source:RefSeq mRNA;Acc:NM_001171270]
#AF539597
ENSOCUG00000013304	Patr class I histocompatibility antigen, A-126 alpha chain; AltName: Full=ChLa class I histocompatibility antigen, A-126 alpha chain; AltName: Full=MHC class I antigen Patr-A*0401; Flags: Precursor	RLA-A3
ENSOCUG00000011016	RLA class I histocompatibility antigen, alpha chain 11/11; Flags: Precursor	HLA
ENSOCUG00000008993	Patr class I histocompatibility antigen, A-126 alpha chain; AltName: Full=ChLa class I histocompatibility antigen, A-126 alpha chain; AltName: Full=MHC class I antigen Patr-A*0401; Flags: Precursor	HLA-A3
ENSOCUG00000010972	Oryctolagus cuniculus MHC RLA region class I 19-1 (LOC100328967), mRNA. [Source:RefSeq mRNA;Acc:NM_001171270]
ENSOCUG00000006557	Patr class I histocompatibility antigen, A-126 alpha chain; AltName: Full=ChLa class I histocompatibility antigen, A-126 alpha chain; AltName: Full=MHC class I antigen Patr-A*0401; Flags: Precursor	HLA
ENSOCUG00000010984	Patr class I histocompatibility antigen, A-126 alpha chain; AltName: Full=ChLa class I histocompatibility antigen, A-126 alpha chain; AltName: Full=MHC class I antigen Patr-A*0401; Flags: Precursor
#AF539598
ENSOCUG00000013304	Patr class I histocompatibility antigen, A-126 alpha chain; AltName: Full=ChLa class I histocompatibility antigen, A-126 alpha chain; AltName: Full=MHC class I antigen Patr-A*0401; Flags: Precursor	RLA-A3
ENSOCUG00000011016	RLA class I histocompatibility antigen, alpha chain 11/11; Flags: Precursor	HLA
ENSOCUG00000008993	Patr class I histocompatibility antigen, A-126 alpha chain; AltName: Full=ChLa class I histocompatibility antigen, A-126 alpha chain; AltName: Full=MHC class I antigen Patr-A*0401; Flags: Precursor	HLA-A3
ENSOCUG00000010972	Oryctolagus cuniculus MHC RLA region class I 19-1 (LOC100328967), mRNA. [Source:RefSeq mRNA;Acc:NM_001171270]
#AF539599
ENSOCUG00000013304
ENSOCUG00000010972
ENSOCUG00000011016
ENSOCUG00000008993
#AF539600
ENSOCUG00000011016
ENSOCUG00000013304
ENSOCUG00000008993
ENSOCUG00000010972
#AF539601
ENSOCUG00000013304
ENSOCUG00000011016
ENSOCUG00000008993
ENSOCUG00000010972
#AF539602
ENSOCUG00000013304
ENSOCUG00000011016
ENSOCUG00000008993
ENSOCUG00000010972

## Sheet: differential expression
Gene ID	Gene description	Differential expression (DE)
ENSOCUG00000011016	RLA class I histocompatibility antigen, alpha chain 11/11; Flags: Precursor	DE between sex-separated vs sex-combined, in adult male
ENSOCUG00000010984	Patr class I histocompatibility antigen, A-126 alpha chain; AltName: Full=ChLa class I histocompatibility antigen, A-126 alpha chain; AltName: Full=MHC class I antigen Patr-A*0401; Flags: Precursor	DE between sex-separated vs sex-combined , in adult female
